# Supplementary material for: Genome-wide comparison of PU.1 and Spi-B binding sites in a mouse B lymphoma cell line
Source: BMC Genomics. 2015 Feb 14;16(1):76. doi: 10.1186/s12864-015-1303-0 (PMC4334403; doi:10.1186/s12864-015-1303-0)
Supplement: Additional file 1: Table S1. — A supplemental table containing peak-to-gene association of PU.1 to mouse RefSeq genes. Significantly enriched ChIP regions bound by PU.1 were associated with genes based on proximity using BETA-minus. [file 12864_2015_1303_MOESM1_ESM.txt]

# Argument List:
# Name = mmPU1
# peak file = /data4/CistromeAP/galaxy_database/files/000/790/dataset_790398.dat
# distance = 15000 bp
#Chromsome	TSS	TTS	RefseqID	Score	Strand	GeneSymbol
chr11	4380870	4494818	NM_028860	1.064	-	Mtmr3
chr11	100556197	100565585	NM_030150	0.989	-	Dhx58
chrX	20502660	20508650	NM_008823	0.968	-	Cfp
chr15	77591018	77672545	NM_022410	0.966	-	Myh9
chr19	10792632	10813464	NM_007650	0.963	-	Cd5
chr11	3189133	3209086	NR_045109	0.957	+	Patz1
chr11	3189133	3209086	NR_045108	0.957	+	Patz1
chr19	10815436	10860533	NR_027805	0.951	+	A430093F15Rik
chr6	91634060	91709057	NM_009320	0.946	+	Slc6a6
chrX	131076879	131117679	NM_013482	0.925	-	Btk
chr1	174405490	174408540	NM_029612	0.924	+	Slamf9
chr17	35998262	36002345	NM_134122	0.913	+	Nrm
chr9	106097283	106101564	NM_026447	0.9	-	Ppm1m
chrX	131120192	131122601	NM_019865	0.898	+	Rpl36a
chr9	106097283	106101270	NM_198931	0.892	-	Ppm1m
chr11	68316520	68366200	NM_001081566	0.891	+	Pik3r6
chr11	68316520	68366200	NM_001004435	0.891	+	Pik3r6
chr16	22466641	22657304	NM_138650	0.889	-	Dgkg
chr10	79519758	79565447	NM_183426	0.877	-	Sbno2
chr11	54060771	54063401	NM_009969	0.864	-	Csf2
chr3	60276751	60433670	NM_001253713	0.861	+	Mbnl1
chr11	109312169	109334910	NM_001029842	0.853	-	Slc16a6
chr15	78075240	78093010	NM_008677	0.847	+	Ncf4
chr11	109334687	109434643	NM_028710	0.842	+	Arsg
chr5	134696129	134705495	NM_010876	0.838	-	Ncf1
chr11	109312169	109334543	NM_134038	0.836	-	Slc16a6
chr5	98313706	98459981	NM_133738	0.835	-	Antxr2
chr2	51779968	51790529	NM_030243	0.829	-	Rbm43
chr2	51779968	51790529	NM_001141981	0.829	-	Rbm43
chr11	102024802	102046570	NM_172947	0.828	-	Lsm12
chr13	103483637	103496711	NM_008533	0.819	+	Cd180
chr5	130555355	130611602	NM_001130476	0.817	+	Tpst1
chr10	129759907	129799698	NM_183264	0.817	+	Tespa1
chr11	106172654	106175843	NM_008339	0.814	-	Cd79b
chr9	88851757	88857254	NM_009742	0.803	+	Bcl2a1a
chr9	7848700	7873170	NM_007464	0.802	-	Birc3
chr11	3190459	3209086	NM_001253691	0.798	+	Patz1
chr11	3190459	3209086	NM_019574	0.798	+	Patz1
chr11	3190459	3209086	NM_001253690	0.798	+	Patz1
chr2	51779968	51790164	NM_001141982	0.797	-	Rbm43
chr7	108526635	108561100	NM_001040112	0.787	+	Arap1
chr11	16871208	16908721	NM_019549	0.783	-	Plek
chr10	22026525	22032748	NR_015465	0.771	+	C920009B18Rik
chr3	95330707	95360325	NM_021281	0.749	+	Ctss
chr3	95330707	95360325	NM_001267695	0.749	+	Ctss
chr5	125921937	125941255	NM_029752	0.747	+	Bri3bp
chr1	181458186	181476398	NM_008249	0.744	-	Tfb2m
chr1	181476659	181557604	NM_146105	0.739	+	Cnst
chr3	57471343	57496459	NM_001033349	0.739	-	Gm410
chr9	53492214	53514337	NM_175562	0.722	-	Rab39
chr3	135247618	135354511	NM_008689	0.709	-	Nfkb1
chr6	108778634	108809350	NM_138677	0.7	+	Edem1
chr7	19842278	19857203	NM_009499	0.699	-	Vasp
chr10	19579895	19627480	NM_008822	0.699	-	Pex7
chr10	19579895	19627480	NM_001161825	0.699	-	Pex7
chr11	115676052	115684416	NM_029557	0.698	+	Tsen54
chr11	102051012	102055396	NM_175935	0.687	+	G6pc3
chr1	157883165	157900866	NM_001160182	0.683	+	Tor1aip2
chr11	95703981	95707045	NM_001038664	0.681	+	Gngt2
chr5	92872898	92934634	NM_007644	0.679	-	Scarb2
chr14	103375797	103381854	NM_177715	0.677	-	Kctd12
chr14	103381765	103381849	NR_039592	0.677	-	Mir5130
chr11	115660665	115674906	NM_080643	0.674	-	Caskin2
chr9	106124928	106129207	NM_031178	0.67	+	Tlr9
chr11	70604433	70626063	NM_001045526	0.668	-	A430084P05Rik
chr6	136872229	136890238	NM_007486	0.665	-	Arhgdib
chr6	48651581	48658243	NM_153175	0.664	-	Gimap6
chr15	66612425	66644155	NM_009192	0.661	-	Sla
chr11	95691385	95703790	NM_001163464	0.655	-	Abi3
chr1	157882856	157900866	NM_001160180	0.655	+	Tor1aip2
chr1	173319090	173340370	NM_001005508	0.651	+	Arhgap30
chr11	95691385	95703753	NM_025659	0.65	-	Abi3
chr11	48851161	48864744	NM_173434	0.649	-	9930111J21Rik2
chr1	157882793	157915989	NM_172843	0.647	+	Tor1aip2
chr7	26472020	26490015	NM_011577	0.645	+	Tgfb1
chr11	103192797	103206016	NM_133715	0.642	-	Arhgap27
chr19	18654853	18706303	NM_017375	0.636	-	Ostf1
chr11	103206066	103211440	NR_045346	0.635	+	Gm11648
chr11	95703608	95707045	NM_023121	0.632	+	Gngt2
chr7	100023762	100083091	NM_028243	0.63	+	Prcp
chr11	103032451	103060214	NM_001077698	0.623	+	Fmnl1
chr11	103032451	103060214	NM_019679	0.623	+	Fmnl1
chr2	180460043	180476983	NM_183161	0.621	+	Slc17a9
chr17	48439362	48451859	NM_001033405	0.619	+	Treml2
chr3	89883442	89904824	NM_001253740	0.618	+	Tpm3
chr3	89883442	89904824	NM_001253738	0.618	+	Tpm3
chr3	88455819	88457064	NM_181817	0.615	-	Rxfp4
chr7	19669197	19679169	NM_001190491	0.614	+	Dmpk
chr7	19669197	19679169	NM_001190490	0.614	+	Dmpk
chr7	19669197	19679169	NM_032418	0.614	+	Dmpk
chr19	18706505	18726674	NM_145497	0.612	+	Nmrk1
chr17	35516561	35521619	NM_001143689	0.61	+	H2-Q4
chr1	157851728	157883610	NM_144791	0.607	-	Tor1aip1
chr1	157851728	157883610	NM_001160018	0.607	-	Tor1aip1
chr11	59539418	59553656	NR_045476	0.607	-	1700007J10Rik
chr13	34254845	34270041	NM_001101430	0.606	+	Psmg4
chr13	34254845	34270041	NM_001110515	0.606	+	Psmg4
chr2	152495196	152510882	NM_001159553	0.606	+	H13
chr2	152495196	152512443	NM_001159552	0.606	+	H13
chr2	152495196	152534404	NM_001159551	0.606	+	H13
chr2	152495196	152534404	NM_010376	0.606	+	H13
chr7	29919951	29938974	NM_145149	0.606	+	Rasgrp4
chr7	29919951	29938974	NM_001174155	0.606	+	Rasgrp4
chr7	29919951	29938974	NR_045676	0.606	+	Rasgrp4
chr2	128142035	128255087	NR_028590	0.606	-	Gm14005
chr2	128124398	128255087	NR_028589	0.606	-	Gm14005
chr2	128197843	128255087	NR_028591	0.606	-	Gm14005
chr18	38004478	38095065	NM_007858	0.606	-	Diap1
chr9	20820403	20833240	NM_010493	0.606	+	Icam1
chr17	22063929	22099431	NM_001199048	0.605	-	Zfp942
chr12	32858261	32893514	NM_001146200	0.605	-	Pik3cg
chr17	74825634	74858448	NM_001033367	0.604	-	Nlrc4
chr4	49644931	49669758	NM_001163263	0.604	+	Rnf20
chr4	49644931	49669758	NM_182999	0.604	+	Rnf20
chr12	29436692	29552356	NM_201357	0.604	+	Tssc1
chr7	31202730	31204873	NM_011827	0.604	-	Hcst
chrX	71032366	71036167	NM_001166480	0.604	+	Ssr4
chr11	35621882	35648030	NM_025936	0.604	-	Rars
chr1	9932105	9934199	NR_024067	0.603	-	Snhg6
chr11	29072906	29120797	NM_134034	0.603	+	Smek2
chr1	172890688	172906202	NM_010187	0.603	-	Fcgr2b
chr1	172890688	172906202	NM_001077189	0.603	-	Fcgr2b
chr12	82571690	82586097	NM_025461	0.603	-	Cox16
chr15	58721707	58765285	NM_175151	0.603	-	Tatdn1
chr14	32187149	32249219	NM_011894	0.602	-	Sh3bp5
chr13	67616717	67627167	NM_133228	0.602	-	Zfp87
chr17	57129686	57135794	NM_017393	0.602	+	Clpp
chr15	76199327	76201841	NM_021555	0.601	+	Fam203a
chr4	118293403	118300381	NM_026932	0.601	+	Ebna1bp2
chr2	22629846	22731173	NM_019456	0.6	+	Apbb1ip
chr3	16083182	16117038	NM_172677	0.6	+	Ythdf3
chr3	16083182	16117038	NM_001145919	0.6	+	Ythdf3
chr3	16083182	16117038	NR_027375	0.6	+	Ythdf3
chr6	87409378	87483229	NM_001037727	0.6	-	Arhgap25
chrX	7658591	7667617	NM_009515	0.6	-	Was
chr4	140542787	140563616	NM_001164366	0.6	+	Atp13a2
chr4	140542787	140563616	NM_029097	0.6	+	Atp13a2
chr8	106864493	106871572	NM_024217	0.599	+	Cmtm3
chr9	108957424	108960280	NM_026381	0.599	+	Shisa5
chr16	87376895	87432851	NM_001081068	0.598	-	Ltn1
chr2	57090792	57223130	NM_010274	0.598	+	Gpd2
chr11	100406945	100433880	NM_028918	0.598	+	Ttc25
chr6	11875880	12031198	NM_001168382	0.598	+	Phf14
chr6	11875880	11962096	NM_029404	0.598	+	Phf14
chrX	104978090	105011673	NM_025921	0.598	-	2610002M06Rik
chr6	35458823	35489888	NM_008098	0.598	-	Mtpn
chr15	58765364	58771044	NM_023172	0.598	+	Ndufb9
chr6	122902661	122919896	NM_153197	0.598	+	Clec4a3
chr7	52489001	52494209	NM_007645	0.597	-	Cd37
chr17	48288845	48304207	NM_178796	0.597	-	A530064D06Rik
chr17	48288845	48304207	NM_001113556	0.597	-	A530064D06Rik
chr10	114515696	114622078	NM_173391	0.597	-	Tph2
chr17	48455486	48465836	NM_177083	0.597	+	B430306N03Rik
chr1	36364577	36380874	NR_033310	0.596	+	Arid5a
chr1	36364577	36380874	NM_145996	0.596	+	Arid5a
chr1	36364577	36380874	NM_001172206	0.596	+	Arid5a
chr1	36364577	36380874	NM_001172205	0.596	+	Arid5a
chr7	134913328	134918664	NM_198424	0.596	+	Orai3
chr9	22030155	22044137	NM_001164624	0.596	+	Zfp809
chr13	55471092	55486048	NM_016758	0.596	+	Rgs14
chr6	113328106	113340441	NM_026552	0.596	+	Arpc4
chr6	113328106	113340441	NM_001170486	0.596	+	Arpc4
chr6	113328106	113340441	NM_001170485	0.596	+	Arpc4
chr2	103809713	103822035	NM_001142336	0.596	+	Lmo2
chr11	116149311	116168052	NM_016857	0.596	-	Exoc7
chr11	116149311	116168052	NM_001162872	0.596	-	Exoc7
chr14	19036569	19071620	NM_011584	0.595	-	Nr1d2
chr6	122902532	122919896	NM_001204241	0.595	+	Clec4a3
chr7	86594268	86611159	NM_017462	0.595	-	Polg
chr2	83564553	83647073	NM_008402	0.595	+	Itgav
chr4	45031496	45046564	NM_022811	0.595	+	Polr1e
chr9	22030146	22047798	NM_172763	0.595	+	Zfp809
chr9	22030146	22044137	NR_028420	0.595	+	Zfp809
chr8	36528318	36558587	NM_026067	0.595	-	Eri1
chr17	35531043	35532575	NR_051981	0.594	+	H2-Q5
chr15	100471512	100499931	NM_001270537	0.594	-	Bin2
chr10	126760782	126766999	NM_146011	0.594	+	Arhgap9
chr11	121083902	121090254	NM_001254735	0.594	-	BC017643
chr2	153117151	153159125	NM_008444	0.594	+	Kif3b
chr5	150076633	150099623	NM_009663	0.594	+	Alox5ap
chr5	30061873	30062476	NR_028426	0.593	-	Gm5129
chr6	146060001	146450434	NM_019923	0.593	-	Itpr2
chr6	146060001	146450434	NM_010586	0.593	-	Itpr2
chr12	92236931	92622849	NM_181815	0.593	-	4930534B04Rik
chr1	74326413	74331312	NM_001190444	0.593	-	Aamp
chr1	74326413	74331312	NM_146110	0.593	-	Aamp
chr14	33772732	33998252	NM_001146022	0.593	-	Wdfy4
chr17	25019555	25023295	NM_011956	0.593	-	Nubp2
chr17	34111603	34115736	NR_004446	0.592	-	H2-K2
chr15	102038697	102046032	NM_153194	0.592	+	Zfp740
chr7	135754878	135839950	NM_178641	0.592	+	Inpp5f
chrX	7722552	7725089	NR_033561	0.592	+	2900002K06Rik
chr17	29497858	29516480	NM_001159538	0.592	+	Fgd2
chr17	29497858	29516480	NM_013710	0.592	+	Fgd2
chr4	66488844	66503830	NM_021297	0.591	+	Tlr4
chr16	30021927	30039565	NR_045878	0.591	-	9030404E10Rik
chr17	34419695	34424716	NM_010378	0.591	-	H2-Aa
chr2	149940142	149962414	NM_023266	0.591	-	Zfp120
chr2	149940142	149962414	NM_181266	0.591	-	Zfp120
chr14	59939800	59960167	NM_001164327	0.591	-	Gm4902
chr5	137587155	137592077	NM_201373	0.591	-	Trim56
chrX	71032481	71036167	NM_009279	0.591	+	Ssr4
chr19	53515701	53539286	NR_028427	0.591	-	5830416P10Rik
chr17	22099525	22131333	NM_001025373	0.59	+	Zfp943
chr1	71603729	71625977	NM_026195	0.59	+	Atic
chr11	58013057	58021094	NM_018738	0.59	+	Igtp
chr9	32229792	32348953	NM_008026	0.59	-	Fli1
chr4	43460595	43467498	NM_001110322	0.589	-	Cd72
chr4	43460595	43467498	NM_001110321	0.589	-	Cd72
chr4	43460595	43467498	NM_001110320	0.589	-	Cd72
chr4	43460595	43467498	NM_007654	0.589	-	Cd72
chr18	78296829	78338858	NM_001171011	0.589	-	Slc14a1
chr13	54780759	54795321	NR_027395	0.589	-	Rnf44
chr13	54780759	54795321	NR_027396	0.589	-	Rnf44
chr3	51319239	51364745	NM_080793	0.589	-	Setd7
chr12	70565773	70576537	NR_038061	0.589	-	5830428M24Rik
chr12	70565773	70576537	NR_038060	0.589	-	5830428M24Rik
chr19	47940034	47960795	NM_030051	0.589	+	Gsto2
chr7	3859881	3867103	NM_011090	0.588	-	Lilra6
chr7	3859881	3867103	NR_028115	0.588	-	Lilra6
chr14	34030008	34183122	NM_153800	0.588	+	Arhgap22
chr3	95547775	95558900	NM_001163619	0.588	-	Tars2
chr3	95543896	95558900	NM_001163618	0.588	-	Tars2
chr3	95543896	95558900	NM_027931	0.588	-	Tars2
chr3	95543896	95558900	NM_001163617	0.588	-	Tars2
chr1	58852217	58904347	NM_009812	0.588	+	Casp8
chr5	30062437	30093641	NM_001127367	0.587	+	Dnajb6
chr5	30062437	30093641	NM_011847	0.587	+	Dnajb6
chr5	30062437	30084508	NM_001037941	0.587	+	Dnajb6
chr5	30062437	30113018	NM_001037940	0.587	+	Dnajb6
chr3	87054886	87067446	NM_030707	0.587	-	Fcrls
chr11	55328314	55421292	NM_020492	0.587	-	Glra1
chr15	82983931	83002638	NM_029787	0.587	-	Cyb5r3
chr7	3664106	3671984	NM_011095	0.586	-	Lilrb3
chr5	92844565	92864225	NM_183392	0.586	-	Nup54
chr7	3789723	3849722	NM_011094	0.586	-	Pira7
chr7	4225744	4234247	NM_011093	0.586	+	Pira6
chr11	16836725	16851096	NR_015469	0.586	-	2810442I21Rik
chr7	3788416	3867086	NM_011087	0.586	-	Pira1
chr17	8118864	8127762	NM_145968	0.586	+	Tagap
chr7	122094787	122127481	NR_040319	0.585	+	A730082K24Rik
chr4	116828375	116828453	NR_030704	0.585	-	Snord55
chr5	33131855	33196879	NM_194340	0.585	-	C330019G07Rik
chr7	140050907	140076797	NM_198017	0.585	+	Fam175b
chr9	100395421	100446472	NM_010878	0.585	-	Nck1
chr19	47940283	47960795	NM_026619	0.585	+	Gsto2
chr4	11486066	11542955	NM_001039556	0.584	+	Rad54b
chr4	11486066	11514949	NM_001256145	0.584	+	Rad54b
chr10	57718273	57768340	NM_027375	0.584	+	Gcc2
chr15	98643227	98661939	NM_016781	0.584	-	Prkag1
chrX	71024301	71032236	NM_008323	0.584	-	Idh3g
chr5	36039828	36071925	NM_194344	0.583	-	Sh3tc1
chr12	85626245	85656782	NM_029880	0.583	+	Ptgr2
chr12	85626245	85656782	NM_001252626	0.583	+	Ptgr2
chr12	85626245	85656782	NM_001252625	0.583	+	Ptgr2
chr16	84714384	84714449	NR_029565	0.583	+	Mir155
chr9	64880264	64930458	NM_028906	0.582	+	Dpp8
chr13	13449887	13485891	NM_031999	0.582	-	Gpr137b
chr9	22135657	22193650	NM_028390	0.582	-	Anln
chr11	53073315	53113981	NM_008300	0.582	-	Hspa4
chr7	3789755	3849695	NM_011088	0.582	-	Pira11
chr7	3788411	3796653	NM_011089	0.582	-	Pira2
chr2	28464969	28477502	NM_008114	0.582	-	Gfi1b
chr2	28464969	28477502	NM_001160406	0.582	-	Gfi1b
chr7	3789728	3849694	NM_011091	0.582	-	Pira4
chr7	3835813	3849694	NM_001166672	0.582	-	Gm14548
chr11	83560441	83566148	NM_183249	0.581	+	1100001G20Rik
chr2	25048239	25052333	NM_146115	0.581	-	A830007P12Rik
chr15	36525412	36538728	NM_008774	0.581	-	Pabpc1
chr15	77745480	77759424	NM_019913	0.58	-	Txn2
chr9	105325096	105397463	NM_001253836	0.58	-	Atp2c1
chr9	105313691	105397463	NM_001253834	0.58	-	Atp2c1
chr9	105313691	105397463	NM_175025	0.58	-	Atp2c1
chr16	56690441	56717563	NM_001252443	0.58	-	Tfg
chr16	56690441	56717563	NM_019678	0.58	-	Tfg
chr7	149646774	149680504	NM_001136071	0.58	+	Lsp1
chr18	80930879	81130797	NM_001201569	0.579	-	Atp9b
chr18	80930879	81130797	NM_015805	0.579	-	Atp9b
chr17	25397455	25410376	NM_001177610	0.579	-	Ube2i
chr1	154655019	154684120	NM_010877	0.579	+	Ncf2
chr7	4225790	4234530	NM_008848	0.579	+	Pira6
chr10	17731066	17743058	NM_028440	0.579	-	3110003A17Rik
chr2	151795133	151805955	NM_146127	0.578	-	Fam110a
chr1	193149843	193176804	NM_025864	0.578	+	Tmem206
chr9	106335326	106340567	NM_025371	0.578	-	Acy1
chr2	148697467	148701204	NM_009976	0.577	-	Cst3
chr4	44025514	44045718	NM_001080385	0.577	+	Clta
chr4	44025514	44045718	NM_001080384	0.577	+	Clta
chr4	44025514	44045718	NM_016760	0.577	+	Clta
chr4	44025514	44045718	NM_001080386	0.577	+	Clta
chr11	19962306	20012954	NM_146243	0.577	-	Actr2
chr19	45438223	45607833	NM_009771	0.577	+	Btrc
chr19	45438223	45607833	NM_001037758	0.577	+	Btrc
chr12	32858261	32893335	NM_020272	0.576	-	Pik3cg
chr9	74885538	74908120	NM_021548	0.576	+	Arpp19
chr14	75536231	75630649	NM_008879	0.576	+	Lcp1
chr7	107325179	107333379	NM_001190869	0.575	+	Kcne3
chr15	103284255	103329231	NM_153505	0.575	+	Nckap1l
chr7	97273345	97277984	NR_046006	0.575	-	2310010J17Rik
chr2	60131816	60221288	NM_013825	0.574	-	Ly75
chr1	74331607	74334027	NM_025580	0.573	+	Pnkd
chr1	74331607	74400266	NM_001039509	0.573	+	Pnkd
chr10	18720716	18735216	NM_009397	0.573	-	Tnfaip3
chr7	27972024	27981290	NM_015782	0.573	-	Snrpa
chr15	77414587	77426555	NM_177820	0.572	-	Apol10b
chr5	30969274	30977199	NM_007681	0.571	+	Cenpa
chr7	148127479	148133557	NM_145387	0.571	+	Athl1
chr2	36085945	36107789	NM_008969	0.57	+	Ptgs1
chr17	25023618	25029092	NM_001163751	0.57	+	Spsb3
chr17	25023618	25029092	NM_001163750	0.57	+	Spsb3
chr6	122871865	122884637	NM_199311	0.569	+	Clec4a1
chrX	99338158	99352430	NM_146235	0.569	-	Ercc6l
chr11	40562053	40568788	NM_009831	0.569	-	Ccng1
chr7	87207595	87220143	NR_045695	0.569	-	LOC100859962
chr11	44268072	44284050	NM_024475	0.569	-	Ublcp1
chr17	25371261	25377061	NM_172529	0.568	-	Gnptg
chr3	108059843	108082870	NM_011967	0.567	+	Psma5
chr11	48759651	48792883	NM_001114679	0.567	-	9930111J21Rik1
chr11	48864234	48948889	NM_010999	0.566	+	Olfr56
chr8	74446723	74458529	NM_133358	0.566	+	Zfp617
chr3	106561778	106593067	NM_007651	0.566	-	Cd53
chr11	20585087	20641551	NM_181411	0.566	-	Aftph
chr11	20585087	20641551	NM_001252503	0.566	-	Aftph
chr11	23641728	23670970	NM_009044	0.566	-	Rel
chr7	97273345	97278446	NR_046007	0.566	-	2310010J17Rik
chr14	32973077	32992549	NM_001033988	0.566	+	Ncoa4
chr1	33510655	33726603	NM_008922	0.566	-	Prim2
chr11	48779318	48792900	NM_173434	0.565	-	9930111J21Rik2
chr7	27980799	27989339	NM_001243888	0.563	+	BC024978
chr17	3114971	3198859	NM_134123	0.563	+	Scaf8
chr8	107694573	107741888	NM_022309	0.563	+	Cbfb
chr8	107694573	107741888	NM_001161458	0.563	+	Cbfb
chr8	107694573	107741888	NM_001161457	0.563	+	Cbfb
chr8	107694573	107741888	NM_001161456	0.563	+	Cbfb
chr4	133649452	133650988	NM_013706	0.563	-	Cd52
chr2	90901947	90910378	NM_026721	0.563	-	Slc39a13
chr17	22474955	22498367	NM_176962	0.563	-	Zfp944
chr1	9713277	9738463	NM_173443	0.562	-	Vcpip1
chrX	105011910	105068248	NM_001163104	0.561	+	Fam46d
chr11	121083902	121090623	NM_001252549	0.561	-	BC017643
chr11	121083902	121090623	NM_001252548	0.561	-	BC017643
chr11	121083902	121090623	NM_144832	0.561	-	BC017643
chr11	121083902	121090623	NM_001252550	0.561	-	BC017643
chr5	68009379	68238670	NM_009727	0.561	-	Atp8a1
chr5	68009379	68238670	NM_001038999	0.561	-	Atp8a1
chr7	27972024	27980779	NM_001046637	0.56	-	Snrpa
chr10	6179459	6373466	NM_001170785	0.56	-	Mthfd1l
chr10	6190410	6373466	NM_001170786	0.56	-	Mthfd1l
chr10	6190410	6373466	NM_172308	0.56	-	Mthfd1l
chr17	25377114	25379744	NM_001163718	0.56	+	0610007P22Rik
chr17	25377114	25379744	NM_026676	0.56	+	0610007P22Rik
chr16	92392197	92466391	NM_001081549	0.56	-	Rcan1
chr5	145037929	145041383	NR_040432	0.56	+	Gm15708
chr11	69496078	69499056	NM_023517	0.559	-	Tnfsf13
chr11	69496078	69499056	NM_001159505	0.559	-	Tnfsf13
chr1	34493514	34496517	NM_027159	0.559	-	Ccdc115
chr4	130469248	130492063	NM_010686	0.559	+	Laptm5
chr7	133938747	133942692	NM_001177307	0.559	-	Aldoa
chr10	127080041	127098043	NM_009284	0.559	+	Stat6
chr17	25397455	25410859	NM_001177609	0.559	-	Ube2i
chr4	116791822	116798330	NR_024078	0.558	-	Btbd19
chr9	74885420	74908120	NM_001142655	0.558	+	Arpp19
chr15	35301300	35860984	NM_177151	0.558	+	Vps13b
chr1	157851728	157881947	NM_001160019	0.558	-	Tor1aip1
chr10	76993092	77028419	NM_008404	0.558	+	Itgb2
chr1	172949056	172959892	NM_144559	0.558	+	Fcgr4
chr6	40562313	40563309	NM_001001451	0.557	-	Tas2r138
chr11	114977527	114995306	NM_001169153	0.556	-	Cd300lf
chr11	114977527	114995306	NM_145634	0.556	-	Cd300lf
chr12	32858261	32893203	NM_001146201	0.556	-	Pik3cg
chr7	25669732	25674821	NM_023133	0.556	+	Rps19
chr1	33726668	33727557	NR_033199	0.556	+	1700001G17Rik
chr14	122310655	122314996	NM_182806	0.556	-	Gpr18
chr4	117556934	117559934	NM_033617	0.555	-	Atp6v0b
chr17	22498419	22514248	NM_145484	0.555	+	Zfp758
chr6	129300261	129315321	NM_177686	0.554	+	Clec12a
chr19	10917033	10932405	NM_023044	0.554	+	Slc15a3
chr11	29411756	29415033	NM_026465	0.554	-	Prorsd1
chr11	29411756	29415033	NM_001163454	0.554	-	Prorsd1
chr8	87470889	87480502	NM_144929	0.553	+	Rtbdn
chr3	87726522	87734117	NM_153562	0.553	-	Rrnad1
chr17	34229323	34232179	NM_008206	0.552	+	H2-Oa
chr11	77796317	77844037	NM_174852	0.552	+	Phf12
chr5	104183180	104284341	NM_133919	0.551	+	Aff1
chr11	118025479	118074056	NM_001112700	0.551	-	Cyth1
chr5	122267223	122286810	NM_008507	0.551	-	Sh2b3
chr1	173341811	173348873	NM_009480	0.55	+	Usf1
chr1	173159702	173164480	NM_010185	0.55	-	Fcer1g
chr19	53603807	53615812	NM_001085390	0.55	+	Dusp5
chr13	55426528	55431091	NM_016662	0.548	-	Mxd3
chr19	4231898	4233634	NM_027196	0.548	+	Pold4
chr7	133938747	133942768	NM_007438	0.547	-	Aldoa
chr2	80155622	80194212	NM_024181	0.547	+	Dnajc10
chr17	35576099	35580718	NM_001198560	0.547	+	H2-Q7
chr17	35576099	35580718	NM_001198561	0.547	+	H2-Q7
chr17	35576099	35580718	NM_010394	0.547	+	H2-Q7
chr11	93820238	93829835	NM_008704	0.546	-	Nme1
chr1	64082246	64167963	NM_033563	0.546	-	Klf7
chr16	3861543	3872374	NM_001033159	0.546	-	Zfp597
chr5	130464890	130478698	NM_010368	0.545	-	Gusb
chr7	133635221	133646816	NM_183020	0.545	-	Atxn2l
chr7	149628372	149630310	NM_009405	0.545	+	Tnni2
chr17	35576111	35580715	NM_001201460	0.545	+	H2-Q9
chr3	105799874	105804415	NM_029604	0.545	-	1700027A23Rik
chr14	67254094	67352166	NM_013461	0.544	+	Adra1a
chr7	29573987	29583984	NM_177158	0.544	+	Rinl
chr5	141348952	141476550	NM_175362	0.543	-	Card11
chr1	79603450	79668547	NM_183027	0.543	-	Ap1s3
chr16	90936341	91011553	NM_001164483	0.543	-	Synj1
chr17	48526209	48549145	NM_001110832	0.542	-	Nfya
chr17	48526209	48549145	NM_010913	0.542	-	Nfya
chr4	116826440	116828737	NM_009098	0.542	-	Rps8
chr15	78389598	78403213	NM_009008	0.542	-	Rac2
chr7	73403632	73533227	NM_146191	0.542	-	Lrrk1
chr11	23978055	24073558	NM_001159289	0.542	+	Bcl11a
chr11	23978055	24068435	NM_001242934	0.542	+	Bcl11a
chr11	23978055	24073558	NM_016707	0.542	+	Bcl11a
chr6	35127615	35197598	NM_027513	0.541	+	Nup205
chr12	87582827	87632318	NM_027405	0.541	+	1700020O03Rik
chr4	118227300	118293010	NM_026789	0.541	-	Wdr65
chr8	97387727	97400212	NM_053246	0.541	-	Dok4
chr11	6446889	6496764	NM_146014	0.54	+	Ccm2
chr11	6446889	6496764	NM_001190343	0.54	+	Ccm2
chr17	37085299	37088737	NM_029632	0.54	-	Ppp1r11
chr17	34132956	34137278	NM_001001892	0.54	-	H2-K1
chr11	5727862	5738019	NM_017401	0.54	-	Polm
chr17	35561791	35565306	NM_023124	0.539	+	H2-Q8
chr1	195001697	195027740	NM_153137	0.539	-	Traf3ip3
chr1	133534890	133572084	NM_007799	0.539	+	Ctse
chr7	137676039	137690895	NM_001162855	0.539	-	Nsmce4a
chr11	16851412	16854775	NM_176982	0.539	+	Fbxo48
chr2	17948875	17952204	NR_028378	0.538	+	Gm17762
chr16	36935068	36963300	NM_008225	0.538	+	Hcls1
chr1	9737728	9761337	NR_040462	0.538	+	1700034P13Rik
chr11	113588163	113613129	NM_001163346	0.537	-	Cdc42ep4
chr7	95426602	95459385	NM_009982	0.537	+	Ctsc
chr8	111460759	111460838	NR_037295	0.536	+	Mir3108
chr1	34496673	34502592	NM_178601	0.536	+	Imp4
chr2	43410848	43538235	NM_027552	0.536	+	Kynu
chr3	87734235	87744608	NM_177663	0.536	+	Isg20l2
chr2	93259268	93302653	NM_007656	0.536	-	Cd82
chrX	7719481	7722928	NM_001166411	0.536	-	Rbm3
chrX	7719481	7722928	NM_001166410	0.536	-	Rbm3
chrX	7719481	7722928	NM_001166409	0.536	-	Rbm3
chrX	7716100	7722928	NM_016809	0.536	-	Rbm3
chr17	35561821	35565306	NM_207648	0.535	+	H2-Q6
chr11	49017001	49032318	NM_009562	0.535	+	Zfp62
chr11	49017001	49032318	NM_001024846	0.535	+	Zfp62
chr11	72774670	72806545	NM_001163336	0.535	+	Atp2a3
chr11	72774670	72806545	NM_001163337	0.535	+	Atp2a3
chr11	72774670	72806545	NM_016745	0.535	+	Atp2a3
chr11	34126863	34597325	NM_033374	0.534	-	Dock2
chr13	52665248	52668594	NR_046069	0.534	-	Gm2848
chr16	91011493	91016748	NR_028368	0.534	+	4930404I05Rik
chr5	65344333	65351273	NM_011604	0.534	-	Tlr6
chr16	18248975	18254865	NM_001080999	0.533	+	Trmt2a
chr16	18248975	18254865	NM_001195205	0.533	+	Trmt2a
chr16	18248975	18254865	NM_001081000	0.533	+	Trmt2a
chr11	95561419	95574068	NR_045780	0.532	-	1110035M17Rik
chr11	116976485	117020582	NM_001166506	0.532	+	Sec14l1
chr11	116976485	116990077	NR_029459	0.532	+	Sec14l1
chr11	116976485	117020582	NM_001166507	0.532	+	Sec14l1
chr11	116976485	117020582	NM_028777	0.532	+	Sec14l1
chr17	74927634	75103113	NM_007566	0.532	+	Birc6
chr19	6984187	6985516	NM_026306	0.531	+	Trmt112
chr19	6984187	6985516	NM_001166370	0.531	+	Trmt112
chr19	6903573	6915091	NM_019924	0.531	-	Rps6ka4
chr11	57332166	57347319	NM_145426	0.53	+	Mfap3
chr11	57332166	57347319	NM_180599	0.53	+	Mfap3
chr5	92391907	92401163	NR_028429	0.53	+	Thap6
chr11	117658973	117668622	NM_029964	0.53	+	6030468B19Rik
chr2	4840041	4859789	NM_010726	0.529	+	Phyh
chr7	31374699	31377961	NM_021397	0.529	-	Zbtb32
chr10	40907977	41023047	NM_133999	0.529	-	Fig4
chr17	80922889	80963174	NM_001033443	0.529	-	Cdkl4
chr17	25411068	25412473	NR_027452	0.528	+	Gm17801
chr3	90070455	90084587	NM_201407	0.528	+	Dennd4b
chrX	71139690	71156637	NM_001162424	0.528	-	Arhgap4
chrX	71139690	71156637	NM_001162423	0.528	-	Arhgap4
chrX	71139690	71156637	NM_138630	0.528	-	Arhgap4
chr12	99440509	99497547	NM_008079	0.528	-	Galc
chr11	57296491	57332146	NM_001168668	0.527	-	Fam114a2
chr11	57296491	57332146	NM_026342	0.527	-	Fam114a2
chr11	57296491	57332146	NM_001168667	0.527	-	Fam114a2
chr13	93864787	93868923	NR_046182	0.527	+	A630019I02Rik
chr8	73418620	73421342	NM_029751	0.525	-	Rpl18a
chr6	126889983	126925722	NM_138594	0.525	+	D6Wsu163e
chr7	87856468	87948217	NM_016721	0.525	-	Iqgap1
chr2	44967779	44969604	NM_001177395	0.525	+	Gm13476
chr11	101034311	101036757	NM_007721	0.525	-	Ccr10
chr19	6981308	6984135	NM_012021	0.524	-	Prdx5
chr4	134486894	134493452	NM_026780	0.524	+	Syf2
chr2	35231081	35252695	NM_001080709	0.524	-	4930402F06Rik
chr11	48700923	48715654	NM_001024230	0.524	-	Gm5431
chr7	97278741	97357957	NM_001252521	0.523	+	Picalm
chr7	97278741	97357957	NM_001252523	0.523	+	Picalm
chr7	97278741	97357957	NM_001252522	0.523	+	Picalm
chr7	97278741	97357957	NM_146194	0.523	+	Picalm
chr7	97278741	97357957	NM_001252524	0.523	+	Picalm
chr7	97278741	97357957	NM_001252520	0.523	+	Picalm
chr11	102889875	102927419	NM_008707	0.523	+	Nmt1
chr17	57418522	57468659	NM_001163816	0.523	+	Vav1
chr17	57418522	57468659	NM_001163815	0.523	+	Vav1
chr17	57418522	57468659	NM_011691	0.523	+	Vav1
chr2	57981549	58012533	NM_139200	0.521	-	Cytip
chr13	3853418	3854007	NM_001008706	0.521	+	Calm5
chr11	6406550	6420961	NM_178440	0.521	-	Myo1g
chr10	84300892	84369283	NM_027689	0.521	+	Rfx4
chr2	163899913	163981257	NM_021420	0.52	+	Stk4
chr2	44966657	44969604	NM_001177394	0.52	+	Gm13476
chr2	151907264	151921538	NM_001160410	0.519	+	Scrt2
chr3	132973079	133041033	NM_146141	0.519	+	Ppa2
chr5	144861304	144949073	NM_001081109	0.519	+	Lmtk2
chr5	136384248	136410511	NM_018871	0.519	-	Ywhag
chr11	53444824	53448204	NM_008355	0.519	-	Il13
chr11	23565975	23632876	NM_028304	0.519	+	Pus10
chr17	79318342	79336410	NM_001024806	0.518	-	Cebpz
chr2	25258602	25265014	NM_008721	0.518	+	Npdc1
chr7	134340973	134351982	NM_144522	0.517	-	Tbc1d10b
chr19	47969085	47993789	NM_001001738	0.516	-	Itprip
chr7	17428250	17455810	NM_001252458	0.516	+	Prkd2
chr11	82765603	82778352	NM_183201	0.514	+	Slfn5
chr11	23546478	23565935	NM_023651	0.513	-	Pex13
chr11	54863239	54891633	NM_177471	0.513	-	Ccdc69
chr16	90936345	91011340	NM_001045515	0.513	-	Synj1
chr5	31357183	31380852	NM_023525	0.512	+	Cad
chr2	119722963	119795317	NM_013720	0.512	+	Mga
chr2	119722963	119795317	NM_001164274	0.512	+	Mga
chr2	118571497	118574543	NR_030716	0.51	+	5430417L22Rik
chr11	100576579	100599444	NM_024456	0.51	-	Rab5c
chr2	57090088	57223130	NM_001145820	0.51	+	Gpd2
chr1	89516886	89617083	NM_010566	0.51	+	Inpp5d
chr1	89516886	89617083	NM_001110192	0.51	+	Inpp5d
chr1	89516886	89617083	NM_001110193	0.51	+	Inpp5d
chr17	46872661	46889161	NM_028065	0.51	-	Cnpy3
chr17	79336474	79347392	NM_028611	0.51	+	2410091C18Rik
chr12	113998865	114007197	NM_178911	0.509	+	Pld4
chr6	113316654	113327514	NM_133932	0.509	-	Tada3
chr2	131818585	131855724	NM_175445	0.509	-	Rassf2
chr2	103810443	103822035	NM_008505	0.508	+	Lmo2
chr2	103810443	103822035	NM_001142335	0.508	+	Lmo2
chr16	18240071	18248787	NM_011239	0.507	-	Ranbp1
chr17	48549404	48556591	NM_207219	0.506	+	AI314976
chr2	154385374	154395588	NM_007891	0.506	-	E2f1
chr11	52209929	52222225	NM_153117	0.505	+	9530068E07Rik
chr4	141349526	141371890	NM_015733	0.505	+	Casp9
chr7	63186635	63217863	NM_023647	0.504	-	Nipa2
chr7	63186635	63217863	NM_001256133	0.504	-	Nipa2
chr7	63186635	63217863	NM_001256132	0.504	-	Nipa2
chr7	63186635	63217863	NM_001256131	0.504	-	Nipa2
chr7	63186635	63217863	NM_001256130	0.504	-	Nipa2
chr5	92377929	92392094	NM_026557	0.504	-	Rchy1
chr15	44451186	44472572	NM_019480	0.504	+	Ebag9
chr7	25688004	25711610	NM_008488	0.504	+	Arhgef1
chr7	25688004	25711610	NM_001130153	0.504	+	Arhgef1
chr7	25688004	25711610	NM_001130151	0.504	+	Arhgef1
chr7	25688004	25711610	NM_001130150	0.504	+	Arhgef1
chr19	4148662	4154035	NM_011778	0.503	+	Coro1b
chr1	87836111	87857630	NM_001033290	0.503	-	Gpr55
chr15	82159961	82169256	NM_008669	0.503	-	Naga
chr17	25397455	25411255	NM_011665	0.503	-	Ube2i
chr2	131124223	131178628	NM_178607	0.501	-	Rnf24
chr7	63217900	63235466	NR_015495	0.5	+	A230056P14Rik
chr11	3243385	3309238	NM_010718	0.499	-	Limk2
chr19	34315580	34329826	NM_007392	0.498	-	Acta2
chr11	5176331	5344850	NM_001080924	0.497	-	Znrf3
chr12	103171133	103196453	NM_001167914	0.497	-	Atxn3
chr12	103157110	103196453	NM_029705	0.497	-	Atxn3
chr2	132423931	132478800	NR_033468	0.497	+	AU019990
chr2	132423931	132476340	NR_033469	0.497	+	AU019990
chr11	95908749	95926678	NM_172300	0.496	-	Ube2z
chr17	34479156	34481590	NM_010381	0.496	-	H2-Ea-ps
chr9	57638315	57682041	NM_019689	0.495	-	Arid3b
chr19	40905768	40923060	NM_172839	0.495	+	Ccnj
chr5	104183591	104284341	NM_001080798	0.494	+	Aff1
chr7	17428413	17455810	NM_178900	0.494	+	Prkd2
chr11	5688485	5700983	NM_001146309	0.494	+	Dbnl
chr11	5688485	5700983	NM_001146308	0.494	+	Dbnl
chr11	5688485	5700983	NM_013810	0.494	+	Dbnl
chr4	116799417	116801335	NM_175030	0.493	+	Tctex1d4
chr17	56382410	56382521	NR_029827	0.493	+	Mir7b
chr6	31170350	31287394	NR_040262	0.492	+	2210408F21Rik
chr6	31170350	31287394	NR_040261	0.492	+	2210408F21Rik
chr6	31170350	31287394	NR_040260	0.492	+	2210408F21Rik
chr6	31170350	31287394	NR_040259	0.492	+	2210408F21Rik
chr6	31170350	31287394	NR_040258	0.492	+	2210408F21Rik
chr6	31170350	31287394	NR_040257	0.492	+	2210408F21Rik
chr7	117916117	117955909	NM_009667	0.492	+	Ampd3
chr9	59387473	59412912	NM_010421	0.492	+	Hexa
chr19	4984354	4989971	NM_153553	0.492	-	Npas4
chr12	114252718	114312612	NM_001081170	0.492	+	Pacs2
chr13	20182375	20700222	NM_080288	0.489	+	Elmo1
chr13	113590999	113657888	NM_008247	0.489	+	Ppap2a
chr7	66931359	66931449	NR_002895	0.489	-	Snord116
chr7	66931359	66931449	NR_033778	0.489	-	Snord116l1
chr7	66931359	66931449	NR_033779	0.489	-	Snord116l2
chr1	74760147	74784464	NM_024264	0.488	+	Cyp27a1
chr1	9788210	9892649	NM_177547	0.487	+	Sgk3
chr1	9788210	9892649	NM_133220	0.487	+	Sgk3
chr15	75931917	75950625	NM_144848	0.486	-	Eppk1
chr4	135559284	135577564	NM_013736	0.486	-	Tceb3
chr10	59644275	59682008	NM_016803	0.486	-	Chst3
chr13	24730516	24797870	NM_001080381	0.486	+	Fam65b
chr13	24730516	24825675	NM_029679	0.486	+	Fam65b
chr6	83720407	83725806	NM_009357	0.485	-	Tex261
chr9	119922872	119932716	NM_011724	0.484	-	Xirp1
chr11	100870765	100925031	NM_001243050	0.484	+	Atp6v0a1
chr11	100870765	100925031	NM_001243051	0.484	+	Atp6v0a1
chr11	100870765	100925031	NM_001243049	0.484	+	Atp6v0a1
chr11	100870765	100925031	NM_016920	0.484	+	Atp6v0a1
chr9	108241410	108242673	NM_008160	0.482	+	Gpx1
chr15	98554798	98558629	NM_024169	0.482	-	Fkbp11
chr1	74283123	74314787	NM_029711	0.481	+	Arpc2
chr17	35322039	35325385	NM_010734	0.481	-	Lst1
chr2	118533252	118554174	NM_177568	0.481	-	Plcb2
chr2	28547599	28555171	NM_027283	0.481	-	1700026L06Rik
chr6	98875335	98978292	NM_001197322	0.481	-	Foxp1
chr7	100006036	100022742	NM_001080995	0.48	-	4632434I11Rik
chr11	23565673	23632876	NM_001033654	0.479	+	Pus10
chr11	23565673	23632876	NM_028956	0.479	+	Pus10
chr1	75211548	75215828	NM_009447	0.478	-	Tuba4a
chr2	164881135	164897154	NM_170702	0.478	+	Cd40
chr2	164881135	164897154	NM_170704	0.478	+	Cd40
chr2	164881135	164897154	NM_170703	0.478	+	Cd40
chr2	164881135	164897154	NR_027852	0.478	+	Cd40
chr2	164881135	164897154	NM_011611	0.478	+	Cd40
chr3	89577530	89587919	NM_027315	0.478	+	Ube2q1
chr11	70246154	70254176	NM_145429	0.477	+	Arrb2
chr11	95720130	95722360	NR_045187	0.476	+	4833417C18Rik
chr4	140462274	140508501	NM_008812	0.475	+	Padi2
chr2	93259272	93303103	NM_001136055	0.475	-	Cd82
chr7	107792409	107810908	NM_013746	0.475	-	Plekhb1
chr7	107792409	107810908	NM_001163182	0.475	-	Plekhb1
chr1	155251315	155261363	NR_033736	0.473	-	E330020D12Rik
chr13	113591130	113657850	NM_008903	0.472	+	Ppap2a
chr6	126873436	126889573	NM_009013	0.471	-	Rad51ap1
chr17	13159664	13185125	NM_001113533	0.471	-	Wtap
chr17	13163885	13185125	NM_001113532	0.471	-	Wtap
chr3	51363678	51371038	NR_033624	0.47	+	5031434O11Rik
chr13	62938244	62959730	NM_007994	0.47	-	Fbp2
chr7	117037294	117103936	NM_021494	0.469	-	Dennd5a
chr6	32461140	32465576	NR_040277	0.468	+	B230378P21Rik
chr9	43957344	44042129	NM_007619	0.468	-	Cbl
chr1	153191627	153211575	NM_054102	0.468	+	Ivns1abp
chr1	153191627	153211575	NM_001039512	0.468	+	Ivns1abp
chr1	153191627	153203928	NM_001039511	0.468	+	Ivns1abp
chr12	16901783	16995080	NM_009072	0.468	+	Rock2
chr2	90977516	91023204	NM_001177719	0.467	-	Madd
chr2	90977516	91023204	NM_145527	0.467	-	Madd
chr15	63760648	63892010	NM_144846	0.466	-	Fam49b
chr3	32371242	32390891	NM_001195074	0.466	-	Kcnmb3
chr15	80282669	80390900	NM_001163189	0.465	-	Enthd1
chr4	20170999	20705815	NM_172987	0.465	-	Nkain3
chr11	5701639	5703799	NM_018870	0.464	-	Pgam2
chr9	44260797	44262850	NM_009476	0.462	-	Upk2
chr10	80820314	80826780	NM_028657	0.462	+	Mfsd12
chr13	34831510	34839491	NM_138746	0.462	+	Fam50b
chr16	57549354	57572917	NM_001177871	0.462	+	Filip1l
chr11	19824444	19922600	NM_033523	0.461	+	Spred2
chr5	144062750	144077039	NM_172726	0.46	-	E130309D02Rik
chr17	35263346	35265800	NM_033477	0.46	+	D17H6S53E
chr7	36119255	36177306	NM_027897	0.46	+	Rhpn2
chr17	25024425	25029092	NM_027141	0.459	+	Spsb3
chr11	75345613	75391074	NM_001199283	0.458	+	Slc43a2
chr14	31952202	31981827	NM_138672	0.457	-	Stab1
chr7	6238181	6259485	NM_001024928	0.456	+	Zfp667
chr17	48485725	48491598	NM_031254	0.455	+	Trem2
chr5	115373248	115387920	NM_145209	0.455	+	Oasl1
chr5	143664794	143668403	NM_007393	0.454	-	Actb
chr10	115922216	116018567	NR_024327	0.454	-	Cnot2
chr10	115922216	116018567	NM_028082	0.454	-	Cnot2
chr10	115946846	116018567	NM_001037848	0.454	-	Cnot2
chr10	115922216	116018567	NM_001037847	0.454	-	Cnot2
chr10	115922216	116018567	NM_001037846	0.454	-	Cnot2
chr2	166391844	166539332	NM_177782	0.453	-	Prex1
chr3	21975573	22115516	NM_030732	0.453	+	Tbl1xr1
chr2	13197964	13413503	NM_001081084	0.453	-	Cubn
chr16	5008821	5013646	NM_133185	0.452	-	Rogdi
chr2	127161894	127164113	NM_010090	0.451	+	Dusp2
chr11	113588163	113612474	NM_020006	0.451	-	Cdc42ep4
chr5	151374217	151397100	NM_133898	0.451	-	N4bp2l1
chr14	56660959	56663471	NM_008571	0.45	+	Mcpt2
chr8	74512380	74533525	NM_024444	0.45	-	Cyp4f18
chr10	7625445	7675921	NM_138667	0.448	-	Tab2
chr17	23878165	23882796	NM_028416	0.448	-	Kremen2
chr4	116827120	116827179	NR_028524	0.448	-	Snord38a
chr10	70810540	70848633	NM_027184	0.445	+	Ipmk
chr11	102291635	102298123	NM_008175	0.444	+	Grn
chr3	84619498	84783120	NM_001177773	0.444	+	Fbxw7
chrX	163645025	163647150	NM_021278	0.444	-	Tmsb4x
chr1	97484258	97564171	NM_009183	0.442	-	St8sia4
chr1	97523819	97564171	NM_001159745	0.442	-	St8sia4
chr13	54838033	54851030	NM_012014	0.442	-	Gprin1
chr14	56503805	56515618	NM_027143	0.441	+	Khnyn
chr4	149493452	149518277	NM_019741	0.441	+	Slc2a5
chr3	106842421	106857240	NR_033498	0.439	+	AI504432
chr11	101037430	101052034	NM_016782	0.438	+	Cntnap1
chr9	50583329	50651744	NM_133981	0.438	+	Alg9
chr9	50583329	50651744	NR_045601	0.438	+	Alg9
chr5	92686685	92707207	NM_025972	0.438	-	Naaa
chr5	92686685	92707207	NM_001163687	0.438	-	Naaa
chr2	157740388	157770455	NM_198627	0.437	+	Vstm2l
chr1	137005074	137029152	NM_007955	0.437	-	Ptprv
chr17	45692664	45700117	NM_008690	0.437	+	Nfkbie
chr17	13163885	13185405	NM_175394	0.437	-	Wtap
chr14	70564024	70576622	NM_001253736	0.436	-	Pdlim2
chr7	19661548	19668124	NM_010058	0.436	+	Dmwd
chr4	59484739	59562236	NM_144904	0.435	-	Rod1
chr4	59484739	59562236	NM_178164	0.435	-	Rod1
chr9	14267024	14304926	NM_173433	0.435	-	Kdm4d
chr11	62387987	62413807	NM_011706	0.435	+	Trpv2
chr16	32400591	32408313	NM_001160402	0.435	+	Tm4sf19
chr17	46935064	46968362	NM_001100452	0.431	-	BC032203
chr14	62221672	62301210	NR_028264	0.431	-	Dleu2
chr7	129210711	129225713	NM_138589	0.43	+	Ubfd1
chr19	41003416	41069025	NM_008528	0.43	-	Blnk
chr16	30312509	30388616	NM_001128094	0.43	-	Atp13a3
chr16	30312509	30388616	NM_001128096	0.43	-	Atp13a3
chr17	35792579	35804537	NM_175137	0.43	-	Vars2
chr2	164323024	164333801	NM_133779	0.429	+	Pigt
chr9	18096710	18118444	NM_025844	0.429	+	Chordc1
chrX	34283653	34317197	NM_001085497	0.428	+	Slc25a43
chr9	58004070	58007028	NM_012043	0.427	-	Islr
chr15	84776149	84818401	NM_001033273	0.426	-	5031439G07Rik
chr9	46036712	46038549	NM_009692	0.425	+	Apoa1
chr1	132697478	132711317	NM_001170632	0.424	+	Fcamr
chr1	132697478	132711317	NM_144960	0.424	+	Fcamr
chr7	54306009	54310146	NM_026436	0.423	+	Tmem86a
chr9	54386790	54392827	NM_173778	0.423	+	Sh2d7
chr7	87297775	87297901	NR_035491	0.423	-	Mir1965
chr4	59327554	59451505	NM_001163288	0.423	-	Susd1
chr12	4839979	4848401	NM_016863	0.422	-	Fkbp1b
chr11	75469516	75488136	NM_001080775	0.421	+	Myo1c
chr4	43045285	43059092	NM_172691	0.42	-	B230312A22Rik
chr4	43045285	43059092	NR_045567	0.42	-	B230312A22Rik
chr4	155603152	155608966	NM_198305	0.42	-	Klhl17
chr12	102114891	102137734	NM_001177674	0.42	-	Gpr68
chr13	43493744	43498227	NM_023554	0.42	+	Nol7
chr2	28555680	28668685	NM_001033874	0.42	+	Ak8
chr1	137029301	137041897	NM_177081	0.42	+	Ptpn7
chr9	14305062	14315064	NM_023153	0.419	+	Cwc15
chr12	29394371	29435318	NM_001161411	0.419	-	Ttc15
chr12	29375492	29435318	NM_178811	0.419	-	Ttc15
chr14	75415833	75452339	NM_198642	0.417	+	5031414D18Rik
chr10	82161751	82204137	NM_001081218	0.416	+	Hcfc2
chr12	12268944	12383167	NM_001146119	0.416	+	Fam49a
chr12	12268944	12383167	NM_029758	0.416	+	Fam49a
chr17	66001065	66122092	NM_133685	0.416	-	Rab31
chr7	129182334	129210577	NM_026140	0.415	-	Ears2
chr9	21001148	21017692	NM_019798	0.414	+	Pde4a
chr3	61168428	61172625	NM_028712	0.414	+	Rap2b
chr9	106356168	106366342	NM_021567	0.413	+	Pcbp4
chr11	20991326	21050330	NM_023324	0.412	+	Peli1
chr12	29375492	29435259	NM_001161410	0.412	-	Ttc15
chr17	88524851	88530456	NM_001190356	0.412	+	Gm4832
chr19	3323300	3385733	NM_013495	0.412	+	Cpt1a
chr2	118214847	118300970	NM_001177806	0.411	+	Eif2ak4
chr11	75345195	75391074	NM_001199284	0.41	+	Slc43a2
chr11	75345195	75391074	NM_173388	0.41	+	Slc43a2
chr1	78421410	78485421	NM_011811	0.409	-	Farsb
chr3	59011813	59014804	NM_028808	0.409	-	P2ry13
chr18	60963502	60972306	NM_010545	0.408	+	Cd74
chr18	60963502	60972306	NM_001042605	0.408	+	Cd74
chr1	174451260	174476001	NM_027972	0.406	+	Ccdc19
chrX	34451266	34529690	NM_001177323	0.406	-	6-Sep
chrX	34453438	34529690	NM_001253706	0.406	-	6-Sep
chrX	34451266	34529690	NM_019942	0.406	-	6-Sep
chrX	34453438	34529690	NM_001177324	0.406	-	6-Sep
chr9	103325907	103363590	NR_040466	0.405	+	5830418P13Rik
chr4	140622426	140634260	NM_025383	0.404	-	Necap2
chr4	149561124	149575244	NM_009802	0.404	-	Car6
chr5	109983727	109988012	NM_001164735	0.404	-	Crlf2
chr5	109983727	109988012	NM_016715	0.404	-	Crlf2
chr5	115177416	115223500	NM_019834	0.404	-	Git2
chr5	115177416	115223500	NM_001077360	0.404	-	Git2
chr5	115177416	115223501	NM_001077359	0.403	-	Git2
chr15	78427476	78452449	NM_028195	0.402	+	Cyth4
chr7	19672176	19672241	NR_037282	0.401	+	Mir3100
chr8	97426768	97441998	NM_001033533	0.4	-	Ccdc102a
chr2	44839153	44968799	NM_015753	0.4	-	Zeb2
chr7	133938747	133943961	NM_001177308	0.398	-	Aldoa
chr9	35088689	35093008	NR_040715	0.398	+	4933422A05Rik
chr14	33472304	33498458	NM_001195097	0.398	-	3425401B19Rik
chr12	88562072	88579551	NM_027744	0.397	-	4933437F05Rik
chr3	135716327	135989010	NM_001033350	0.397	-	Bank1
chr1	9932550	9932624	NR_004410	0.397	-	Snord87
chr2	80341451	80421122	NM_016965	0.397	-	Nckap1
chr6	122824574	122838959	NM_026267	0.396	+	Necap1
chr9	62189149	62226609	NM_009672	0.394	+	Anp32a
chr13	17972408	18036051	NM_019491	0.394	-	Rala
chr9	45820902	46032277	NM_027498	0.393	+	Sik3
chr8	96495487	96536540	NM_011787	0.392	-	Amfr
chr2	154959216	155052591	NM_008395	0.392	+	Itch
chr2	154959216	155052591	NM_001243712	0.392	+	Itch
chr12	45306883	45311055	NM_013760	0.392	-	Dnajb9
chr16	38459012	38487014	NM_009855	0.391	+	Cd80
chr17	44740949	44951746	NM_001146038	0.391	-	Runx2
chr17	44740949	44951746	NM_009820	0.391	-	Runx2
chr11	119251785	119251875	NR_035453	0.391	+	Mir1932
chr8	14888535	14901719	NM_012000	0.39	+	Cln8
chr9	106105438	106117718	NM_011876	0.39	+	Twf2
chr5	121894761	121902483	NM_026129	0.389	-	Erp29
chr4	59818521	59917612	NM_172468	0.389	+	Snx30
chrX	9012377	9046450	NM_007807	0.388	-	Cybb
chr11	98801024	98836256	NM_001177303	0.388	+	Rara
chr5	89194037	89212302	NM_007832	0.387	+	Dck
chr7	66933880	66933970	NR_002895	0.384	-	Snord116
chr7	66933880	66933970	NR_033778	0.384	-	Snord116l1
chr7	66933880	66933970	NR_033779	0.384	-	Snord116l2
chr17	88145160	88197334	NM_199251	0.382	-	Kcnk12
chr19	5651184	5663707	NM_001164480	0.381	-	Sipa1
chr19	5651184	5663707	NM_001164482	0.381	-	Sipa1
chr19	5651184	5663707	NM_001164481	0.381	-	Sipa1
chr19	5651184	5663707	NM_011379	0.381	-	Sipa1
chr19	5651184	5663707	NM_001164568	0.381	-	Sipa1
chr3	8929435	9004515	NM_001025263	0.38	-	Tpd52
chr3	8929435	9004515	NM_009412	0.38	-	Tpd52
chr3	8929435	9004515	NM_001025264	0.38	-	Tpd52
chr17	34066838	34074632	NM_009059	0.379	+	Rgl2
chr2	90273045	90420804	NM_008982	0.378	-	Ptprj
chr6	145070258	145123448	NM_008511	0.378	+	Lrmp
chr11	79326886	79344091	NM_146023	0.377	-	Evi2b
chr4	140668929	140695711	NM_174996	0.376	-	D4Ertd22e
chr4	140668929	140695711	NM_001025608	0.376	-	D4Ertd22e
chr11	96912133	96930218	NM_001081434	0.376	+	Osbpl7
chr4	140283269	140298558	NM_153106	0.376	-	Padi6
chr7	26466176	26471577	NM_172148	0.375	+	B9d2
chr11	79340062	79344111	NM_010161	0.375	-	Evi2a
chr11	79340062	79344111	NM_001033711	0.375	-	Evi2a
chr2	129418930	129457964	NM_007547	0.374	+	Sirpa
chr2	129418930	129457964	NM_001177647	0.374	+	Sirpa
chr6	116360088	116411196	NM_009662	0.373	-	Alox5
chr6	35202731	35212059	NR_027875	0.373	+	1810058I24Rik
chr17	34282360	34288040	NM_010388	0.373	+	H2-DMb2
chr3	89673245	89717084	NM_010559	0.372	-	Il6ra
chr3	98117093	98143892	NM_016966	0.371	-	Phgdh
chr6	35202698	35212059	NR_015608	0.37	+	1810058I24Rik
chr2	24240916	24264249	NM_177611	0.37	+	Psd4
chr1	158240865	158258166	NM_130456	0.368	+	Nphs2
chr8	73419657	73419755	NR_002901	0.368	-	Snora68
chr9	65260559	65270580	NM_178933	0.367	-	Ostb
chr19	34548273	34549625	NM_009890	0.366	-	Ch25h
chr19	36453556	36530694	NM_029508	0.366	+	Pcgf5
chr5	121902717	121945430	NM_029912	0.366	+	Tmem116
chr4	63028161	63064479	NM_001045514	0.366	-	Akna
chrX	70961935	70983626	NM_007435	0.365	+	Abcd1
chr14	56497756	56503093	NM_019820	0.365	-	Cbln3
chr7	133816383	133819871	NM_133670	0.364	-	Sult1a1
chr3	96359690	96370724	NR_040409	0.363	-	Gm15441
chr13	51196266	51244563	NM_146043	0.362	+	Spin1
chr11	4958130	4960386	NM_145216	0.361	+	Rasl10a
chr2	118214352	118300970	NM_013719	0.36	+	Eif2ak4
chr2	129190315	129196856	NM_008361	0.36	-	Il1b
chr4	133559244	133574731	NM_145833	0.359	-	Lin28a
chr2	129418574	129457964	NM_001177646	0.359	+	Sirpa
chr9	120019516	120033437	NM_144793	0.358	+	Slc25a38
chr9	58004070	58006361	NM_001195431	0.357	-	Islr
chr9	72510153	72597655	NM_010890	0.357	+	Nedd4
chr6	122527809	122552462	NM_031159	0.357	-	Apobec1
chr6	122527809	122552462	NM_001134391	0.357	-	Apobec1
chr7	66874527	66934248	NR_015351	0.357	-	Ipw
chr5	93696598	93705257	NM_007635	0.357	+	Ccng2
chr7	108534039	108561100	NM_027180	0.357	+	Arap1
chr9	22051873	22064339	NM_181419	0.355	-	Zfp599
chr4	108132030	108232020	NM_175472	0.355	+	Zcchc11
chr3	142257810	142282140	NM_010259	0.353	+	Gbp1
chr7	139903766	140004879	NM_212473	0.353	-	Fam53b
chr9	21034173	21043776	NM_001110305	0.351	-	Keap1
chr9	21034173	21043776	NM_001110307	0.351	-	Keap1
chr9	21034173	21043776	NM_001110306	0.351	-	Keap1
chr9	21034173	21043776	NM_016679	0.351	-	Keap1
chr7	25689364	25711610	NM_001130152	0.351	+	Arhgef1
chr2	181423127	181428629	NM_026446	0.35	-	Rgs19
chr2	174252994	174264493	NM_022325	0.349	-	Ctsz
chr6	123179860	123197042	NM_001190321	0.348	+	Clec4n
chr6	123179860	123197042	NM_001190320	0.348	+	Clec4n
chr6	123179860	123197042	NM_020001	0.348	+	Clec4n
chr6	87863969	87886607	NM_173737	0.347	+	8430410A17Rik
chr5	100982751	101001224	NM_139198	0.347	-	Plac8
chr14	70564024	70577479	NM_145978	0.347	-	Pdlim2
chr5	24191632	24216373	NM_016736	0.347	+	Nub1
chr13	55420583	55423341	NM_009000	0.346	-	Rab24
chr13	51193106	51196096	NR_029463	0.346	-	9430083A17Rik
chr11	54792463	54846973	NM_013472	0.346	-	Anxa6
chr11	54792463	54846973	NM_001110211	0.346	-	Anxa6
chr3	106839079	106841047	NM_008418	0.344	+	Kcna3
chr6	38265671	38304603	NM_028864	0.344	-	Zc3hav1
chr6	38260496	38304603	NM_028421	0.344	-	Zc3hav1
chr11	54911486	54926530	NM_010299	0.343	+	Gm2a
chr13	55423415	55426633	NM_025596	0.343	+	Prelid1
chr17	36002539	36012541	NM_001146711	0.343	+	Ppp1r18
chr7	19941357	19944832	NM_145822	0.342	-	Cd3eap
chrX	57252640	57283935	NM_007979	0.341	+	F9
chr10	24493619	24556001	NM_134005	0.341	-	Enpp3
chr15	102236746	102266835	NM_013672	0.341	+	Sp1
chrX	71468799	71491873	NM_010227	0.34	-	Flna
chr5	98609887	98616467	NM_029947	0.34	+	Prdm8
chr16	8658679	8672246	NM_025821	0.34	-	Carhsp1
chr2	32561301	32568304	NM_130860	0.339	-	Cdk9
chr17	34784124	34792017	NM_017406	0.338	+	Atf6b
chr5	145875124	145889055	NM_023142	0.338	+	Arpc1b
chr11	51437174	51449398	NM_025346	0.337	-	Rmnd5b
chr7	107327192	107333379	NM_020574	0.336	+	Kcne3
chr7	107327192	107333379	NM_001190871	0.336	+	Kcne3
chr7	107327192	107333379	NM_001190870	0.336	+	Kcne3
chr7	107327192	107333379	NM_001190950	0.336	+	Kcne3
chr1	51526331	51535243	NM_028696	0.336	-	Obfc2a
chr4	43544384	43575455	NM_011602	0.331	-	Tln1
chr4	149023276	149037425	NM_001164052	0.331	-	Pik3cd
chr7	51781364	51787441	NM_019866	0.331	-	Spib
chr17	23886202	23891032	NR_015472	0.331	+	9530082P21Rik
chr6	144621387	144642352	NR_040519	0.331	+	4933425H06Rik
chr11	53583974	53590826	NM_001159396	0.33	+	Irf1
chr12	4599813	4720758	NM_011365	0.33	+	Itsn2
chr12	4599813	4720758	NM_001198968	0.33	+	Itsn2
chr12	4599813	4647945	NM_001198969	0.33	+	Itsn2
chr2	32568326	32568408	NR_037217	0.33	-	Mir2861
chr11	74644425	74659227	NM_010813	0.33	+	Mnt
chr1	188447064	188529871	NM_009367	0.329	-	Tgfb2
chr3	106004408	106022397	NM_145126	0.329	-	Chi3l4
chr4	43575505	43579932	NM_013497	0.327	+	Creb3
chrX	70931521	70961514	NM_012060	0.327	-	Bcap31
chr2	177757988	177767215	NM_001177400	0.327	+	Etohi1
chr2	177757988	177770564	NM_001177399	0.327	+	Etohi1
chr19	11122101	11125056	NM_001177351	0.326	-	AW112010
chr4	107040388	107086943	NM_028355	0.326	+	Tmem48
chr11	54078586	54080781	NM_010556	0.326	-	Il3
chr12	113180201	113182693	NR_029464	0.326	-	5033406O09Rik
chr11	60954336	60961144	NM_021349	0.325	+	Tnfrsf13b
chr14	62895065	62911816	NM_173419	0.325	-	Dleu7
chr5	64300136	64360136	NM_145923	0.324	-	Rell1
chr1	173259275	173272632	NM_011615	0.323	+	Dedd
chr1	173259275	173272632	NM_001128609	0.323	+	Dedd
chr11	94852525	94868212	NM_172261	0.323	+	Ppp1r9b
chr6	124668339	124668408	NR_029792	0.322	-	Mir200c
chr2	32568419	32568492	NR_039536	0.322	-	Mir3960
chr1	99540478	99558595	NM_133825	0.321	-	D1Ertd622e
chr10	85334575	85351848	NM_133993	0.321	+	Pwp1
chr12	112916315	112922113	NM_177374	0.321	+	Trmt61a
chr12	112916315	112922113	NM_001099793	0.321	+	Trmt61a
chr12	112916315	112922113	NM_001099792	0.321	+	Trmt61a
chr13	55546694	55560938	NM_011938	0.321	+	Grk6
chr13	55546694	55562288	NM_001112711	0.321	+	Grk6
chr13	55546694	55562288	NM_001038018	0.321	+	Grk6
chr2	35111878	35163422	NM_001206367	0.32	+	Gsn
chr2	35111878	35163422	NM_001206368	0.32	+	Gsn
chr6	40521386	40522331	NM_146383	0.32	+	Olfr460
chr17	35259896	35261760	NM_032460	0.319	+	Gpank1
chr5	124913273	124928244	NM_030259	0.319	-	Rilpl2
chr5	100506891	100588827	NM_182841	0.318	-	Tmem150c
chr15	32107043	32108049	NM_020503	0.318	+	Tas2r119
chr7	138469444	138473013	NM_027037	0.318	-	1700007K09Rik
chr14	65670895	65716943	NM_018788	0.316	-	Extl3
chr14	56334713	56341013	NM_019519	0.316	-	Rabggta
chr9	54859149	54874366	NM_145129	0.315	-	Chrna3
chr16	72663393	73046345	NM_019413	0.315	+	Robo1
chr11	78157023	78162658	NM_011676	0.315	+	Unc119
chr11	6367601	6376079	NM_011221	0.314	-	Purb
chr7	20216928	20250379	NM_019649	0.313	-	Clptm1
chr7	122092163	122127481	NR_040317	0.312	+	A730082K24Rik
chr11	75465651	75488136	NM_001080774	0.312	+	Myo1c
chr7	26080067	26082974	NM_008776	0.312	-	Pafah1b3
chr12	17273400	17291576	NM_027959	0.312	+	Pdia6
chr4	61961375	62021582	NM_001045528	0.31	-	Fkbp15
chr11	6289366	6306165	NM_028601	0.31	+	Zmiz2
chr1	193821087	193916445	NM_011633	0.31	-	Traf5
chr7	29966550	29999052	NM_001164658	0.309	-	Catsperg1
chr15	66934436	67008444	NM_009177	0.308	-	St3gal1
chr7	134355121	134357801	NM_016754	0.308	+	Mylpf
chr11	101052428	101087764	NM_007970	0.308	-	Ezh1
chr6	124670735	124683163	NM_013545	0.308	-	Ptpn6
chr3	103718042	103770543	NM_172684	0.308	+	Rsbn1
chr3	145813137	145858476	NM_001005846	0.307	+	Mcoln2
chr11	33863012	33873638	NM_031169	0.306	+	Kcnmb1
chr17	34220787	34232254	NR_046183	0.305	-	BC051537
chr4	132796732	132808843	NM_016693	0.305	+	Map3k6
chr2	180415763	180436805	NM_011805	0.305	-	Dido1
chr2	180392668	180436805	NM_175551	0.305	-	Dido1
chr11	82878613	82884180	NM_011408	0.304	+	Slfn2
chr14	56629128	56630317	NR_002889	0.304	-	Gm5801
chr15	6658380	6750400	NM_030168	0.304	+	Rictor
chr9	78104935	78116973	NM_001243092	0.302	+	Gm3776
chr17	34118436	34122303	NR_033305	0.302	+	AA388235
chr5	136165083	136211195	NM_008898	0.302	+	Por
chr9	51021794	51048184	NM_011136	0.301	+	Pou2af1
chr17	24822036	24826894	NM_011522	0.301	-	Syngr3
chr17	31814889	31818669	NM_013501	0.301	+	Cryaa
chr4	138853919	138866615	NM_145384	0.301	-	Pqlc2
chr10	82274867	82286987	NR_038042	0.301	+	1700028I16Rik
chrX	50265442	50310120	NM_027642	0.3	+	Phf6
chr19	4825365	4839322	NM_016892	0.299	-	Ccs
chr4	62021734	62052803	NM_175090	0.298	+	Slc31a1
chr14	58341025	58353255	NM_153382	0.298	-	Lats2
chr4	138866658	138874701	NM_025337	0.298	+	Akr7a5
chr17	27156756	27165571	NM_007523	0.297	-	Bak1
chr17	36003072	36012541	NM_001146710	0.297	+	Ppp1r18
chr9	32201569	32206779	NM_001168354	0.297	+	Kcnj1
chr11	54724288	54769624	NM_001199275	0.297	-	Tnip1
chr17	34701239	34725488	NM_010929	0.296	+	Notch4
chr5	116081995	116097167	NM_198163	0.296	+	Rab35
chr19	4839365	4842528	NM_207268	0.296	+	Ccdc87
chr7	138478135	138480230	NM_183272	0.296	+	Fam24a
chr14	31408539	31439394	NM_011103	0.295	-	Prkcd
chr19	11325092	11340641	NM_007641	0.295	-	Ms4a1
chr11	115475494	115489609	NM_026071	0.294	-	Slc25a19
chr11	115475494	115489609	NM_001252395	0.294	-	Slc25a19
chr11	115475494	115489609	NM_001252396	0.294	-	Slc25a19
chr11	115475494	115489609	NM_001252394	0.294	-	Slc25a19
chr11	115475494	115489609	NM_001252384	0.294	-	Slc25a19
chr19	24168991	24248630	NM_001198985	0.294	-	Tjp2
chr19	12873098	12908298	NM_134152	0.294	+	Lpxn
chr1	37473929	37486948	NM_198006	0.293	-	6330578E17Rik
chr18	78033288	78121618	NM_013831	0.293	+	Pstpip2
chr4	131740830	131768171	NM_145393	0.292	-	Ythdf2
chr11	53583515	53590826	NM_008390	0.292	+	Irf1
chr11	53583515	53591876	NM_001159393	0.292	+	Irf1
chr15	88953732	88959130	NR_028447	0.291	-	Hdac10
chr15	88953732	88959130	NR_028448	0.291	-	Hdac10
chr15	88953732	88959130	NR_028449	0.291	-	Hdac10
chr15	88953732	88959130	NM_199198	0.291	-	Hdac10
chr5	116081057	116081825	NR_027810	0.29	-	1110006O24Rik
chr6	124667931	124668003	NR_029554	0.289	-	Mir141
chr2	38367395	38443010	NM_001159631	0.289	+	Nek6
chr15	97623094	97674933	NM_001204280	0.289	-	Hdac7
chr15	97623094	97674933	NM_001204279	0.289	-	Hdac7
chr15	97623094	97674933	NM_001204278	0.289	-	Hdac7
chr15	97623094	97674933	NM_001204275	0.289	-	Hdac7
chr6	140571183	140604002	NM_178803	0.288	+	Aebp2
chr6	42350236	42351118	NM_001001452	0.288	+	Tas2r143
chr7	25876133	25917479	NM_011138	0.288	-	Pou2f2
chr7	25876133	25917479	NM_001163556	0.288	-	Pou2f2
chr7	25876133	25917479	NM_001163555	0.288	-	Pou2f2
chr7	25876133	25917479	NM_001163554	0.288	-	Pou2f2
chr1	37487016	37495969	NM_026123	0.288	+	Unc50
chr10	77324719	77325383	NM_001101631	0.288	+	Gm3285
chr7	29649404	29651303	NM_008496	0.287	+	Lgals7
chr6	136467371	136555900	NM_019426	0.287	+	Atf7ip
chr7	108086147	108112880	NM_183168	0.287	-	P2ry6
chr6	125021294	125032490	NM_001163268	0.287	+	Lpar5
chr5	23889998	23897961	NM_001002897	0.287	-	Atg9b
chrX	71542435	71550060	NM_018794	0.286	+	Atp6ap1
chr2	70400220	70440069	NM_008077	0.284	+	Gad1
chr3	135069375	135086397	NM_025902	0.283	-	Cisd2
chr1	54702183	54983231	NM_001081433	0.283	-	Ankrd44
chrX	19682880	19868890	NM_177353	0.283	-	Slc9a7
chr15	85969530	86016571	NM_145475	0.283	-	Cerk
chrX	101678120	101701601	NM_001081189	0.282	+	Uprt
chr2	70346875	70378941	NM_025744	0.282	+	4933404M02Rik
chr13	33284827	33295849	NM_011460	0.282	+	Serpinb9d
chr7	116855694	116867285	NM_001040700	0.281	-	BC051019
chr4	132288880	132313086	NM_133888	0.281	-	Smpdl3b
chr16	23925633	23930880	NM_001008230	0.281	-	Rtp2
chr3	145812796	145858475	NM_026656	0.28	+	Mcoln2
chr9	66803199	66823291	NM_030717	0.28	-	Lactb
chr13	108834667	108839340	NM_001048250	0.28	+	2810008M24Rik
chr8	28196312	28233908	NM_054044	0.28	+	Gpr124
chr13	37437213	37510905	NM_010745	0.279	+	Ly86
chr4	155336420	155340738	NM_026125	0.278	+	Fam132a
chr13	117643630	117814323	NM_001081009	0.277	-	Parp8
chr10	127286983	127298232	NM_147222	0.277	+	Rdh19
chr9	58372106	58388747	NM_133983	0.276	-	Cd276
chr2	38367216	38443010	NM_021606	0.276	+	Nek6
chr14	64718131	64723072	NR_046192	0.275	-	4930471C04Rik
chr1	55109613	55129546	NM_026424	0.275	+	Coq10b
chr1	55109613	55129546	NM_001039710	0.275	+	Coq10b
chr7	135206153	135262005	NM_008401	0.275	+	Itgam
chr7	135206153	135262005	NM_001082960	0.275	+	Itgam
chr17	88374389	88390232	NM_010830	0.274	+	Msh6
chr2	75670233	75769407	NM_172666	0.273	+	Agps
chr11	70461090	70464916	NM_027445	0.273	+	Rnf167
chr1	163072842	163100638	NM_028664	0.272	+	Ankrd45
chr7	16534335	16552884	NM_153068	0.271	-	Ehd2
chr7	107792409	107806970	NM_001163185	0.271	-	Plekhb1
chr7	107792409	107806970	NM_001163184	0.271	-	Plekhb1
chr7	107792409	107806970	NM_001163183	0.271	-	Plekhb1
chr5	115223741	115224992	NR_027872	0.271	-	4930515G01Rik
chr16	91679509	91688973	NM_021720	0.271	-	Donson
chr14	64723159	64732588	NM_028525	0.269	+	Prss52
chr6	83276032	83290943	NM_145571	0.269	+	Mob1a
chr19	32832066	32900650	NM_008960	0.269	+	Pten
chr15	82171608	82176140	NM_177391	0.268	+	Fam109b
chr9	107516468	107537673	NM_008138	0.268	-	Gnai2
chr11	23980694	24073558	NM_001159290	0.268	+	Bcl11a
chr15	80453912	80480728	NM_010815	0.268	+	Grap2
chr12	4850108	4863773	NM_001170858	0.267	+	BC068281
chr12	4850108	4859719	NM_173416	0.267	+	BC068281
chr1	136090024	136097809	NM_016749	0.267	+	Mybph
chr9	51097790	51137022	NM_027217	0.265	-	1810046K07Rik
chr3	88345950	88352201	NM_016899	0.264	-	Rab25
chr9	77602341	77642296	NM_010295	0.264	+	Gclc
chr19	12535268	12539775	NM_010821	0.263	+	Mpeg1
chr11	75465010	75488136	NM_008659	0.263	+	Myo1c
chr10	114726917	114752647	NM_024454	0.262	-	Rab21
chr8	72616983	72644743	NM_007789	0.261	-	Ncan
chr3	53255917	53267180	NM_172501	0.261	-	Nhlrc3
chr17	36003559	36012541	NM_175242	0.261	+	Ppp1r18
chr6	86597038	86619153	NM_010751	0.261	-	Mxd1
chr2	129195637	129201469	NR_015474	0.26	+	Gm14047
chr5	115225148	115255829	NM_026718	0.26	+	Ankrd13a
chr16	17280443	17406407	NM_001001983	0.259	-	Pi4ka
chr6	22256521	22306081	NM_138587	0.259	-	Fam3c
chr7	25155281	25170231	NM_008433	0.259	+	Kcnn4
chr7	25155281	25170231	NM_001163510	0.259	+	Kcnn4
chr19	53977840	54004351	NM_001168492	0.259	+	Pdcd4
chr19	53977840	54004351	NM_001168491	0.259	+	Pdcd4
chr16	91689142	91716000	NR_040389	0.259	+	Gm10785
chr3	51491534	51908928	NM_001004176	0.258	-	Maml3
chr9	106350970	106355249	NM_029631	0.258	+	Abhd14b
chr9	65912982	65917538	NM_001025612	0.257	-	Snx22
chr17	27166203	27173323	NM_027544	0.256	+	Ggnbp1
chr15	88985978	89011218	NM_138749	0.256	-	Plxnb2
chr7	5031836	5049780	NM_001252454	0.256	+	Epn1
chr7	5031836	5049780	NM_010147	0.256	+	Epn1
chr11	6295127	6306165	NM_001005867	0.255	+	Zmiz2
chr5	134575617	134617628	NM_030719	0.255	+	Gatsl2
chr17	45528838	45570656	NM_152810	0.255	-	Cdc5l
chr11	54938324	54965208	NM_172258	0.254	-	Slc36a3
chrX	70420640	70422328	NM_001243002	0.253	-	4930408F14Rik
chr4	133658497	133682695	NR_045571	0.253	+	Ubxn11
chr4	133658497	133682695	NM_026257	0.253	+	Ubxn11
chr2	58016384	58029474	NR_045895	0.253	+	Gm13546
chr2	58016384	58029474	NR_045896	0.253	+	Gm13546
chr11	94871192	94887401	NM_146025	0.253	+	Samd14
chr6	87738846	87759748	NM_133717	0.253	-	Rab43
chr2	126929545	126959690	NM_144818	0.252	-	Ncaph
chr3	97964734	97967096	NM_027665	0.25	+	Adam30
chr5	122691523	122714469	NM_001039153	0.249	-	Tctn1
chr7	17491838	17496254	NM_008967	0.247	+	Ptgir
chr7	132695795	132722988	NM_001008700	0.247	+	Il4ra
chr14	69859907	69903160	NM_026331	0.247	-	Slc25a37
chr15	79178107	79189506	NM_010755	0.246	+	Maff
chr12	112907565	112910549	NM_021273	0.246	-	Ckb
chr5	130549195	130611599	NM_013837	0.246	+	Tpst1
chr8	97447593	97467190	NM_001145972	0.244	+	Gpr114
chr8	97447593	97467190	NM_001033468	0.244	+	Gpr114
chr3	89534639	89557377	NM_001146296	0.244	+	Adar
chr3	89534639	89557377	NM_019655	0.244	+	Adar
chr7	31208322	31213765	NM_172142	0.243	+	Nfkbid
chr1	34516590	34530624	NM_011206	0.242	+	Ptpn18
chr1	36568720	36585082	NM_053186	0.242	+	Cnnm3
chr1	36568720	36585082	NM_001039551	0.242	+	Cnnm3
chr1	75518103	75533910	NM_027886	0.242	+	Stk11ip
chr11	4157570	4172517	NM_008501	0.242	+	Lif
chr11	48798830	48805748	NM_011579	0.241	-	Tgtp1
chr11	48798830	48805756	NM_001145164	0.24	-	Tgtp2
chr13	23989757	24006876	NM_177016	0.24	-	Slc17a4
chr17	88035318	88050467	NM_008532	0.239	+	Epcam
chr12	85455277	85484460	NM_028821	0.239	+	Dnalc1
chr9	32180002	32206779	NM_019659	0.239	+	Kcnj1
chr16	17406092	17430919	NM_023348	0.239	+	Snap29
chr8	73406787	73416656	NM_053248	0.239	-	Slc5a5
chr8	120022190	120159042	NM_172285	0.238	+	Plcg2
chr8	13159134	13175338	NM_010684	0.238	+	Lamp1
chr9	65402190	65427841	NM_153119	0.237	-	Plekho2
chr4	117545604	117556081	NM_017377	0.237	-	B4galt2
chr4	117545604	117556081	NM_001253381	0.237	-	B4galt2
chr4	117545604	117556081	NR_045570	0.237	-	B4galt2
chr19	47811346	47911851	NM_027559	0.237	-	Wdr96
chr14	103386628	103433020	NR_045657	0.236	-	4933432I03Rik
chr7	28232996	28251000	NM_144923	0.236	+	Blvrb
chr2	31615464	31659747	NM_009594	0.235	+	Abl1
chr11	70457528	70460541	NM_024211	0.235	-	Slc25a11
chr10	129705207	129717296	NM_007501	0.235	-	Neurod4
chr2	102861212	102913670	NM_175094	0.235	-	Pdhx
chr11	79902901	79949293	NM_001029856	0.234	+	Atad5
chr9	58064986	58097593	NM_008884	0.234	-	Pml
chr9	58064986	58097593	NM_178087	0.234	-	Pml
chr17	24830135	24833101	NM_023040	0.233	-	Gfer
chr6	83745050	83752550	NM_019542	0.233	+	Nagk
chr2	127164374	127183387	NM_172539	0.233	+	Astl
chr9	57758792	57777775	NM_001122873	0.232	+	Ubl7
chr9	57758792	57777775	NM_027086	0.232	+	Ubl7
chr11	101023992	101032616	NM_146030	0.232	-	Plekhh3
chr11	100957829	100981138	NM_026501	0.231	-	Fam134c
chr11	69212019	69227177	NM_001017426	0.231	-	Kdm6b
chrX	103338613	103355832	NM_205820	0.231	+	Tlr13
chr11	100957635	100981157	NM_028933	0.23	-	Fam134c
chr10	59740375	59765348	NM_011179	0.229	+	Psap
chr10	59740375	59765348	NM_001146123	0.229	+	Psap
chr10	59740375	59765348	NM_001146120	0.229	+	Psap
chr10	59740375	59765348	NM_001146122	0.229	+	Psap
chr10	59740375	59765348	NM_001146121	0.229	+	Psap
chr11	79860000	79894457	NM_018776	0.229	-	Crlf3
chr2	163879276	163896838	NM_025996	0.229	-	Tomm34
chr4	16050521	16090645	NM_138952	0.229	-	Ripk2
chr4	141317912	141346559	NM_172338	0.229	-	Dnajc16
chr11	90110789	90139887	NM_026178	0.229	+	Mmd
chr10	18720716	18731769	NM_001166402	0.229	-	Tnfaip3
chr17	24833178	24837474	NM_027988	0.228	+	Noxo1
chr7	132746942	132777084	NM_021887	0.228	+	Il21r
chr11	98799031	98836256	NM_001177302	0.228	+	Rara
chr6	83745151	83752550	NM_001164187	0.227	+	Nagk
chr19	5273920	5295455	NM_030109	0.227	-	Sf3b2
chr11	98799009	98836256	NM_009024	0.227	+	Rara
chr5	17287507	17341714	NM_007643	0.226	-	Cd36
chr5	17287507	17341714	NM_001159555	0.226	-	Cd36
chr15	88985978	89004280	NM_001159521	0.226	-	Plxnb2
chr18	77168765	77180353	NM_025409	0.225	+	Ier3ip1
chr2	102913831	102932806	NM_019735	0.225	+	Apip
chr3	53267738	53285677	NM_173382	0.225	+	2810046L04Rik
chr4	126234223	126271147	NM_175554	0.225	+	Clspn
chrX	7536385	7544941	NM_008089	0.225	-	Gata1
chr10	89207735	89282614	NM_029166	0.224	+	Uhrf1bp1l
chr1	138027977	138074591	NM_001039472	0.224	+	Kif21b
chr5	75402448	75440651	NM_028850	0.223	-	Chic2
chr9	57474452	57492987	NM_007783	0.223	-	Csk
chr8	97856183	97871413	NM_133954	0.222	+	AA960436
chr11	69486611	69495586	NM_001163571	0.222	-	Senp3
chr2	90517371	90576485	NM_021512	0.222	+	Nup160
chr12	101426177	101431748	NR_045282	0.221	+	Gm10433
chr11	54724288	54776442	NM_021327	0.221	-	Tnip1
chr11	54724288	54776442	NM_001199276	0.221	-	Tnip1
chr11	77971924	77979052	NM_009423	0.221	-	Traf4
chr7	112519724	112548568	NM_001242365	0.22	-	Fam160a2
chr7	112519724	112548568	NM_001242364	0.22	-	Fam160a2
chr7	112519724	112548568	NM_001242363	0.22	-	Fam160a2
chr7	112519724	112548568	NM_199009	0.22	-	Fam160a2
chr16	48872720	48874611	NM_181596	0.22	+	Retnlg
chr19	11844904	11849436	NM_025606	0.22	+	Mrpl16
chr4	155233378	155237462	NM_031872	0.22	-	Tas1r3
chr7	17394615	17402081	NM_173430	0.22	-	Fkrp
chr14	56645700	56649332	NM_010782	0.219	-	Mcpt9
chr5	114222820	114228291	NM_025526	0.219	+	Iscu
chr15	84062472	84146039	NM_133167	0.219	+	Parvb
chr6	140572209	140604002	NM_001005605	0.219	+	Aebp2
chr11	60745558	60766305	NM_008928	0.219	+	Map2k3
chr11	100484268	100488916	NM_028024	0.218	+	Nkiras2
chr19	47303332	47333931	NM_001163480	0.218	+	Neurl1a
chr9	106342381	106350009	NM_145919	0.218	-	Abhd14a
chr9	106342381	106350009	NM_001110272	0.218	-	Abhd14a
chr9	106342381	106350009	NM_001110271	0.218	-	Abhd14a
chr11	48870697	48877714	NM_001145164	0.218	-	Tgtp2
chr17	25034450	25073922	NM_013931	0.218	-	Mapk8ip3
chr17	25034450	25073922	NM_001163449	0.218	-	Mapk8ip3
chr17	25034450	25073922	NM_001163447	0.218	-	Mapk8ip3
chr17	25034450	25073922	NM_001163451	0.218	-	Mapk8ip3
chr17	25034450	25073922	NM_001163450	0.218	-	Mapk8ip3
chr17	25034450	25073922	NM_001163453	0.218	-	Mapk8ip3
chr17	25034450	25073922	NM_001163448	0.218	-	Mapk8ip3
chr11	6072510	6073334	NR_029471	0.218	-	Rps15a-ps6
chr17	35258440	35261760	NM_001128597	0.216	+	Gpank1
chr7	117960048	117987895	NM_025999	0.216	-	Rnf141
chr7	19946564	19963882	NM_001010836	0.216	+	Ppp1r13l
chr10	128530089	128531028	NM_146864	0.216	-	Olfr768
chr15	103174717	103197179	NM_010577	0.215	-	Itga5
chr11	106161581	106163124	NM_008117	0.215	-	Gh
chr14	56636800	56639228	NM_008570	0.215	+	Mcpt1
chr11	69486611	69495472	NM_030702	0.215	-	Senp3
chr5	128076035	128097762	NM_133895	0.214	-	Slc15a4
chr17	35253139	35258392	NM_009975	0.213	-	Csnk2b
chr11	100981444	100987733	NM_134024	0.213	+	Tubg1
chr12	86613347	86621385	NM_025421	0.213	-	Acyp1
chr9	7502359	7510240	NM_019471	0.212	+	Mmp10
chr1	13554782	13579945	NM_028173	0.212	-	Tram1
chr11	87394632	87404041	NM_011129	0.211	+	4-Sep
chr1	138024295	138027760	NR_046170	0.211	-	6530439I21
chr1	138024295	138027760	NR_046169	0.211	-	6530439I21
chr1	138024295	138027760	NR_046168	0.211	-	6530439I21
chr1	138024295	138027760	NR_046167	0.211	-	6530439I21
chr8	74630938	74634408	NM_146338	0.211	+	Olfr374
chr4	140428607	140433972	NR_040654	0.211	+	4930515B02Rik
chr11	115753908	115794806	NM_130454	0.21	-	Recql5
chr16	10480164	10527657	NM_001243760	0.21	+	Ciita
chr15	88430731	88432099	NM_027306	0.21	+	Zdhhc25
chr4	111087610	111132903	NM_026279	0.209	+	Bend5
chr4	111087610	111132903	NR_033793	0.209	+	Bend5
chr8	88061538	88079170	NM_019794	0.209	-	Dnaja2
chr5	136470669	136508751	NM_023742	0.208	+	Dtx2
chr5	136470669	136508750	NM_001256097	0.208	+	Dtx2
chr5	136470669	136508750	NM_001256096	0.208	+	Dtx2
chr5	136470669	136508750	NM_001256098	0.208	+	Dtx2
chr19	5842301	5845478	NR_003513	0.208	-	Neat1
chr1	175560989	175578059	NM_175026	0.208	+	Pyhin1
chr7	4916861	4922563	NM_001200041	0.208	-	Gm1078
chr11	60734442	60745369	NR_027800	0.208	-	Gm16516
chr5	140299547	140302797	NM_025604	0.208	-	Psmg3
chr11	5796639	5798785	NM_022879	0.208	-	Myl7
chr2	70327996	70401414	NR_040496	0.207	-	1500002O10Rik
chr4	11413104	11478290	NM_001081183	0.207	+	1110037F02Rik
chr11	58777282	58785231	NM_031172	0.206	+	Trim17
chr5	137537375	137548142	NM_008871	0.206	-	Serpine1
chr11	70465348	70468152	NM_011072	0.205	-	Pfn1
chr11	58599640	58600771	NM_001011760	0.205	+	Olfr314
chr14	56297917	56300654	NM_145705	0.205	-	Tinf2
chr7	26164545	26175131	NM_001039507	0.204	-	Lipe
chr10	70793241	70807597	NM_134007	0.203	-	Cisd1
chr8	97850035	97855850	NM_024467	0.203	-	Zfp319
chr5	136045806	136048913	NM_019577	0.202	-	Ccl24
chr10	121024435	121063372	NM_001081056	0.202	-	Xpot
chr4	106964069	106979748	NM_007860	0.202	-	Dio1
chr4	114633217	114659833	NM_025647	0.202	-	Cmpk1
chr15	84511427	84534103	NM_146061	0.202	+	Prr5
chr4	3605267	3718759	NM_010747	0.202	+	Lyn
chr4	3605267	3718759	NM_001111096	0.202	+	Lyn
chr8	114413034	114434099	NM_019950	0.201	-	Chst5
chr11	115794972	115826848	NM_020483	0.201	+	Sap30bp
chr17	36392617	36394791	NM_026308	0.201	-	Rpp21
chr11	103828184	103846650	NM_007477	0.201	+	Arf2
chr2	90269912	90319331	NM_001135657	0.201	-	Ptprj
chr16	27353407	27370325	NM_198166	0.2	-	Uts2d
chr10	129908876	129934435	NM_001103366	0.199	-	Vmn2r87
chr12	85490122	85534965	NM_001163502	0.198	-	C130039O16Rik
chr8	108497419	108503319	NM_027960	0.198	-	Dpep3
chr2	118727350	118750260	NM_001045523	0.197	+	Bahd1
chr12	86629540	86640308	NM_172414	0.197	+	Fam164c
chr11	115505457	115569911	NM_008163	0.197	-	Grb2
chr11	100642044	100683884	NM_011489	0.196	-	Stat5b
chr3	87161802	87174996	NM_009690	0.196	+	Cd5l
chr7	53359892	53435403	NM_011510	0.195	-	Abcc8
chr4	16091256	16193372	NR_045765	0.195	+	A530072M11Rik
chr9	109749890	109751970	NM_009921	0.194	-	Camp
chr5	114453834	114475469	NM_010018	0.194	+	Dao
chr12	34114488	34124245	NM_172253	0.194	+	Twistnb
chr4	102242664	102279867	NM_001177980	0.194	+	Pde4b
chr9	108960445	108961765	NM_001012236	0.193	-	Trex1
chr7	135273081	135294171	NM_021334	0.193	+	Itgax
chr11	61302313	61307705	NM_011841	0.192	-	Mapk7
chr15	57972990	57990209	NM_029734	0.192	+	Wdyhv1
chr11	4118253	4122412	NM_028022	0.191	+	Gatsl3
chr6	119873986	119988673	NM_001185021	0.191	-	Wnk1
chr6	119873986	119988673	NM_198703	0.191	-	Wnk1
chr6	119873986	119988673	NM_001185020	0.191	-	Wnk1
chr6	119873986	119988673	NM_001199083	0.191	-	Wnk1
chr6	119873986	119988673	NM_001199084	0.191	-	Wnk1
chr12	109873962	109926725	NM_001163396	0.19	+	Evl
chr15	37295929	37721755	NM_001170866	0.19	-	Ncald
chr11	44213564	44227519	NM_008352	0.189	+	Il12b
chr1	157887990	157900866	NM_001160181	0.189	+	Tor1aip2
chr1	157887990	157900866	NM_022329	0.189	+	Tor1aip2
chr2	164665017	164683208	NM_011125	0.189	-	Pltp
chr7	52895346	52901138	NM_172418	0.188	+	Mamstr
chr7	25682529	25687216	NM_007655	0.188	+	Cd79a
chr11	100048094	100054560	NM_201255	0.188	-	Krt9
chr2	35169509	35192529	NM_013515	0.187	-	Stom
chr5	148690016	148706378	NM_027872	0.187	-	Slc46a3
chr11	70658264	70756607	NM_019400	0.187	+	Rabep1
chr6	140572818	140625939	NM_009637	0.186	+	Aebp2
chr2	60090049	60122475	NM_025422	0.186	-	Cd302
chr13	54472712	54485278	NM_009946	0.185	+	Cplx2
chr16	31428838	31458987	NM_001122683	0.184	+	Bdh1
chr1	136882929	137001853	NM_001033409	0.183	-	Lgr6
chr17	34781827	34783272	NM_019873	0.183	+	Fkbpl
chr7	4474558	4484044	NM_001033548	0.183	-	6030429G01Rik
chr7	107792409	107805479	NM_001163187	0.182	-	Plekhb1
chr7	107792409	107805479	NM_001163186	0.182	-	Plekhb1
chr11	67346499	67502494	NM_008088	0.182	+	Gas7
chr11	26371401	26493920	NM_027260	0.182	-	Vrk2
chr11	26371401	26493920	NM_001252447	0.182	-	Vrk2
chr8	119467292	119484345	NM_177700	0.181	+	Atmin
chr4	43045285	43053173	NM_001253353	0.181	-	B230312A22Rik
chr4	43045285	43053173	NM_001253354	0.181	-	B230312A22Rik
chr2	148498350	148501762	NM_019761	0.179	+	Nxt1
chr4	117880817	117964002	NM_011213	0.179	-	Ptprf
chr17	43705399	43749150	NM_013737	0.179	+	Pla2g7
chrX	35772685	35809632	NM_010685	0.179	-	Lamp2
chrX	35758240	35809632	NM_001017959	0.179	-	Lamp2
chr2	148498376	148501762	NM_001110159	0.178	+	Nxt1
chr16	38445478	38452769	NM_007414	0.178	-	Adprh
chr7	97177668	97188790	NR_015614	0.178	+	E230029C05Rik
chr11	98821784	98836256	NM_001176528	0.178	+	Rara
chr11	96799129	96805333	NM_134021	0.177	-	Pnpo
chr6	113647492	113661062	NM_001033463	0.177	+	Tatdn2
chr11	96874882	96886052	NM_031183	0.177	+	Sp6
chr11	69749400	69755101	NM_016875	0.177	+	Ybx2
chr4	119329207	119331550	NM_008191	0.177	-	Guca2b
chr3	95789432	95790890	NR_045872	0.176	+	Gm9054
chr7	17401237	17426280	NM_133789	0.175	+	Strn4
chr7	17401237	17426280	NM_001039878	0.175	+	Strn4
chr11	3997042	4018732	NM_144520	0.175	-	Sec14l2
chr7	138697575	138700096	NM_145998	0.175	+	Hmx2
chr2	29475239	29595883	NM_054050	0.174	+	Rapgef1
chr2	29475239	29595883	NM_001039087	0.174	+	Rapgef1
chr2	29475239	29595883	NM_001039086	0.174	+	Rapgef1
chr16	37777140	37836602	NM_008047	0.173	+	Fstl1
chr2	90977516	91019478	NM_001177720	0.173	-	Madd
chr4	107576586	107596194	NM_009949	0.173	-	Cpt2
chr10	7556178	7556272	NR_039563	0.173	+	Mir5104
chr11	96805459	96826374	NR_003293	0.172	+	D030028A08Rik
chr7	31353873	31373745	NM_029274	0.172	-	Wbp7
chr11	43187898	43187963	NR_029558	0.172	-	Mir146
chr9	44242316	44248951	NM_001033469	0.171	-	Foxr1
chr5	28643728	28745782	NM_028234	0.171	+	Rbm33
chr10	79482419	79494216	NM_027521	0.17	+	Hmha1
chr4	86221576	86223187	NM_178376	0.17	+	Rraga
chr16	23965137	23988698	NM_009744	0.17	-	Bcl6
chr9	108960445	108962237	NM_011637	0.17	-	Trex1
chr10	41607244	41628242	NM_001013370	0.17	+	Sesn1
chr2	35035724	35056640	NM_026697	0.169	-	Rab14
chr15	37295929	37722183	NM_134094	0.169	-	Ncald
chr10	69667414	69682459	NR_038041	0.169	+	2310015B20Rik
chr11	97850893	97857487	NM_207231	0.169	-	Arl5c
chr11	6315872	6319813	NM_008907	0.169	+	Ppia
chr5	67698195	67747384	NM_178651	0.169	+	Slc30a9
chr5	23899973	23915765	NM_029020	0.168	+	Abcb8
chr4	135451318	135476125	NM_009924	0.167	+	Cnr2
chr11	72254879	72265052	NM_016776	0.166	+	Mybbp1a
chr3	90416815	90418336	NM_011313	0.166	+	S100a6
chr16	96052729	96120320	NR_040485	0.166	-	1600002D24Rik
chr6	121296714	121315791	NM_133661	0.165	+	Slc6a12
chr10	19654331	19862556	NM_008580	0.165	+	Map3k5
chr7	6367885	6383797	NM_001134752	0.165	+	Gm16532
chr11	114913230	114923352	NM_172050	0.165	-	Cd300e
chr9	54393158	54407886	NM_019686	0.165	-	Cib2
chr5	33206369	33298949	NM_177786	0.163	+	Depdc5
chr5	33206369	33336882	NM_001170567	0.163	+	Depdc5
chr5	33206369	33336882	NM_001025426	0.163	+	Depdc5
chr7	28141401	28231608	NM_032610	0.163	-	Spnb4
chr6	34426355	34455610	NM_007563	0.163	+	Bpgm
chr6	40421413	40431822	NM_212468	0.162	+	Ssbp1
chr6	40421413	40428586	NM_028358	0.162	+	Ssbp1
chr10	127691186	127692957	NM_133996	0.162	+	Apon
chr15	27535675	27560448	NM_001013792	0.162	-	Fam105b
chr5	114192454	114221658	NM_016926	0.161	-	Sart3
chr1	135027742	135036377	NM_133819	0.161	+	Ppp1r15b
chr10	74523640	74647668	NM_001081412	0.161	+	Bcr
chr19	47206721	47212784	NM_133746	0.161	-	Calhm2
chr13	35751730	35965933	NM_009881	0.16	+	Cdyl
chr4	117561247	117564608	NM_026344	0.16	-	Dph2
chr9	20807180	20813281	NM_023167	0.16	+	Mrpl4
chr8	87432522	87435360	NM_010062	0.159	+	Dnase2a
chr11	79326886	79337264	NM_001077496	0.158	-	Evi2b
chr11	58768186	58770176	NM_178218	0.158	+	Hist3h2a
chr1	175892699	175912975	NM_008327	0.157	-	Ifi202b
chr1	175892699	175912975	NM_011940	0.157	-	Ifi202b
chr7	4583096	4610552	NM_172894	0.157	-	Ppp6r1
chr19	47929478	47939278	NM_010362	0.157	+	Gsto1
chr7	116870978	116875246	NM_020051	0.157	-	Ascl3
chr9	20942984	20954350	NM_016742	0.156	-	Cdc37
chrX	71550350	71557206	NM_010273	0.156	+	Gdi1
chr12	37040755	37045039	NM_025312	0.156	+	Sostdc1
chr7	25562222	25569674	NM_007675	0.155	+	Ceacam10
chr14	70617704	70689256	NM_008915	0.155	-	Ppp3cc
chr14	66149282	66211949	NM_028811	0.155	-	Elp3
chr14	66149282	66211949	NM_001253812	0.155	-	Elp3
chr14	66149282	66211949	NR_045599	0.155	-	Elp3
chr11	72249027	72251906	NM_027819	0.155	+	Ggt6
chr4	141414056	141430835	NM_025994	0.155	-	Efhd2
chr13	100787948	100874025	NM_001081061	0.155	-	Bdp1
chr15	75534717	75544849	NM_001163465	0.154	+	Rhpn1
chr15	75534717	75544849	NM_008164	0.154	+	Rhpn1
chr1	95375637	95406309	NM_001159719	0.154	+	2-Sep
chr6	72318042	72330462	NM_001080742	0.154	-	Vamp5
chr6	72318042	72330462	NM_016872	0.154	-	Vamp5
chr15	100560935	100563168	NR_045782	0.153	-	I730030J21Rik
chr15	100560935	100563168	NR_045781	0.153	-	I730030J21Rik
chr7	28090159	28122631	NM_175641	0.153	-	Ltbp4
chr11	83522505	83524862	NM_007969	0.153	+	Expi
chr14	51563977	51573087	NM_013632	0.152	+	Pnp
chr4	122673341	122679723	NM_008506	0.152	+	Mycl1
chr2	156923264	156960958	NM_018851	0.152	-	Samhd1
chr2	156923264	156960958	NM_001139520	0.152	-	Samhd1
chr2	93027740	93041914	NM_001025246	0.152	+	Trp53i11
chr5	29895781	30002617	NM_133907	0.152	+	Ube3c
chr17	35331451	35333250	NM_008518	0.152	+	Ltb
chr19	12838017	12870613	NR_024093	0.151	-	U05342
chr19	12841428	12870613	NM_053009	0.151	-	Zfp91
chr4	9502408	9570864	NM_001177854	0.151	-	Asph
chr4	9502408	9570864	NM_001177853	0.151	-	Asph
chr4	9502408	9570864	NM_001177852	0.151	-	Asph
chr4	9548056	9570864	NM_133723	0.151	-	Asph
chr8	72430967	72520278	NM_001113345	0.151	-	Gatad2a
chr8	72430967	72520278	NM_145596	0.151	-	Gatad2a
chr1	95375569	95406309	NM_010891	0.151	+	2-Sep
chr1	95375569	95406309	NM_001159718	0.151	+	2-Sep
chr1	95375569	95406309	NM_001159717	0.151	+	2-Sep
chr15	101199782	101199865	NR_035462	0.151	+	Mir1941
chr1	174271340	174304216	NM_001039484	0.151	+	Kcnj10
chr11	58767549	58768014	NM_206882	0.151	-	Hist3h2bb-ps
chr6	47827553	47858483	NM_146175	0.151	+	Zfp282
chr2	164061664	164064077	NM_017390	0.15	-	Svs2
chr9	21760196	21762714	NM_025870	0.15	+	2310047B19Rik
chr7	71061742	71065425	NM_001256311	0.15	+	E030018B13Rik
chrX	104451216	104492108	NM_001177781	0.149	+	Gpr174
chr11	75546388	75579343	NM_009536	0.149	+	Ywhae
chr5	31338408	31351297	NM_001177622	0.149	-	Slc5a6
chr11	82617320	82642545	NM_026097	0.149	-	Rffl
chr1	174412343	174429008	NM_001145800	0.149	+	Igsf9
chr3	95792762	95799762	NM_023320	0.148	-	Plekho1
chr14	58308498	58364960	NM_015771	0.148	-	Lats2
chr11	74991144	75003985	NM_144491	0.148	-	Dph1
chr11	23416202	23419942	NM_001110133	0.148	-	1700093K21Rik
chr2	156678138	156688681	NR_015591	0.148	-	5430405H02Rik
chr2	156678138	156688681	NR_027914	0.148	-	5430405H02Rik
chr11	72832509	72855567	NM_018883	0.148	+	Camkk1
chr1	39957757	40083155	NM_001252202	0.148	+	Map4k4
chr1	39957757	40083155	NM_008696	0.148	+	Map4k4
chr1	39957757	40083155	NM_001252200	0.148	+	Map4k4
chr1	39957757	40083155	NM_001252201	0.148	+	Map4k4
chr1	75216669	75220229	NM_001243091	0.148	-	A630095N17Rik
chr6	87738846	87761773	NM_001039394	0.147	-	Rab43
chr19	11036784	11049160	NM_023529	0.147	-	Ms4a10
chr2	180402992	180444704	NM_177852	0.147	-	Dido1
chr4	134968223	134989720	NM_022980	0.147	-	Rcan3
chr19	4214391	4222615	NM_019952	0.146	+	Clcf1
chr9	46041133	46043380	NM_023114	0.146	-	Apoc3
chr9	60864875	60867604	NR_040767	0.146	+	Gm5122
chr2	126964504	126968326	NM_001163528	0.146	-	Itpripl1
chr10	41287821	41296282	NR_045341	0.146	+	5730435O14Rik
chr19	11566527	11587067	NM_001164202	0.146	+	Gm8369
chr5	136036317	136039439	NM_001013412	0.145	-	Ccl26
chr8	125766255	125778075	NM_028200	0.145	-	1300018I17Rik
chr4	40797088	40797171	NR_039584	0.145	-	Mir5123
chr1	174412447	174429008	NM_033608	0.145	+	Igsf9
chr6	83255697	83267598	NM_008638	0.144	-	Mthfd2
chr8	125778094	125794451	NM_020497	0.144	+	Zfp276
chr1	95302516	95375385	NM_133808	0.144	-	Hdlbp
chr4	137237581	137285776	NM_001256218	0.144	+	Rap1gap
chr4	137237581	137285776	NM_001081155	0.144	+	Rap1gap
chrX	104451366	104492108	NM_001033251	0.144	+	Gpr174
chr10	98725864	98730123	NM_026268	0.143	+	Dusp6
chr2	57897525	57905163	NM_029972	0.143	-	Ermn
chr3	88887900	88893953	NM_001083808	0.143	-	Rusc1
chr18	57115484	57135033	NM_029909	0.143	-	C330018D20Rik
chr14	55244146	55248393	NM_175204	0.142	+	Psmb11
chr18	83462183	83495276	NR_045361	0.142	-	4921531P14Rik
chr7	87331726	87371410	NM_013659	0.142	+	Sema4b
chr12	77634120	77634199	NR_039597	0.142	-	Mir5135
chr7	106614513	106622530	NM_028145	0.141	+	Klhl35
chr2	156688857	156699298	NM_026124	0.141	+	1110008F13Rik
chr15	74875444	74879267	NM_010741	0.141	-	Ly6c1
chr15	74875902	74879267	NM_001252057	0.141	-	Ly6c1
chr15	74874447	74879267	NM_001252056	0.141	-	Ly6c1
chr15	74875444	74879267	NM_001252055	0.141	-	Ly6c1
chr4	125701902	125722219	NM_001252651	0.141	+	Csf3r
chr4	125701902	125722219	NR_045561	0.141	+	Csf3r
chr4	125701902	125722219	NM_007782	0.141	+	Csf3r
chr1	74172114	74194797	NM_001034060	0.14	+	Rufy4
chr1	74172114	74194804	NM_001170641	0.14	+	Rufy4
chr10	111422503	111434320	NM_028608	0.14	-	Glipr1
chr7	4469909	4474045	NM_009406	0.14	-	Tnni3
chr9	96439718	96531922	NM_053268	0.14	-	Rasa2
chr14	56291071	56297588	NM_177992	0.14	+	Gmpr2
chr2	11564418	11614821	NM_008367	0.139	+	Il2ra
chr1	158185425	158233479	NM_001134741	0.139	-	Tdrd5
chr5	31351012	31356996	NM_027855	0.139	+	0610007C21Rik
chrX	166412974	166416849	NR_029457	0.138	-	G530011O06Rik
chr15	103269390	103278890	NM_177631	0.138	-	BC048502
chr14	68741808	68749428	NR_045897	0.138	+	A230070E04Rik
chr4	118299008	118304520	NR_029469	0.137	+	D4Ertd617e
chr17	21423496	21424617	NM_134201	0.137	+	Vmn1r236
chr11	101329651	101332620	NM_009708	0.137	+	Rnd2
chr4	131775807	131776504	NR_036572	0.136	-	Rps15a-ps4
chr10	80755716	80782719	NM_001146687	0.136	+	Pip5k1c
chr10	80755716	80782719	NM_008844	0.136	+	Pip5k1c
chr5	125894773	125914418	NM_203319	0.136	-	Dhx37
chr5	31338408	31350935	NM_001177621	0.136	-	Slc5a6
chr15	61869541	62082530	NR_003368	0.135	+	Pvt1
chr6	122555420	122560089	NM_008108	0.135	-	Gdf3
chr15	74875902	74879093	NM_001252058	0.135	-	Ly6c1
chr16	50528614	50559572	NR_040379	0.134	+	G730013B05Rik
chr16	91373027	91394288	NM_001110498	0.134	+	Ifnar2
chr16	91373027	91405832	NM_010509	0.134	+	Ifnar2
chr12	77425877	77435138	NM_001101471	0.133	+	Akap5
chr14	75530929	75630649	NM_001247984	0.133	+	Lcp1
chr19	3454927	3575749	NM_028999	0.132	-	Ppp6r3
chr19	3454927	3575749	NM_029456	0.132	-	Ppp6r3
chr19	3454927	3575749	NM_001164159	0.132	-	Ppp6r3
chr19	43574242	43599095	NM_010324	0.132	-	Got1
chr8	119873069	119985405	NM_028941	0.131	+	Cmip
chr9	65142101	65178465	NM_001044389	0.13	+	Clpx
chr9	65142101	65178465	NM_011802	0.13	+	Clpx
chr9	50576342	50580775	NM_198675	0.13	+	Fdxacb1
chr17	88071896	88123053	NM_008628	0.13	+	Msh2
chr1	74200567	74207820	NM_009909	0.13	+	Cxcr2
chr18	64500017	64558142	NM_194268	0.13	+	Onecut2
chr5	114392227	114443766	NM_198109	0.129	-	Ssh1
chr5	65194761	65221368	NM_008453	0.129	+	Klf3
chr11	49838832	49918235	NM_021540	0.129	+	Rnf130
chr12	77634546	77680026	NM_153804	0.129	+	Plekhg3
chr7	54223116	54231281	NR_015609	0.129	-	C86187
chr14	69908454	69912356	NM_173420	0.128	-	Synb
chr17	85490039	85857920	NM_028576	0.128	+	1700106N22Rik
chr15	74785535	74790335	NM_001164040	0.128	+	Ly6e
chr4	115809332	115817221	NM_026547	0.128	-	1520402A15Rik
chr3	30993982	31021499	NM_011386	0.128	+	Skil
chr3	30993982	31021499	NM_001039090	0.128	+	Skil
chr14	56281103	56290743	NM_008683	0.128	-	Nedd8
chr1	132950280	132994120	NM_008551	0.127	-	Mapkapk2
chr6	90963060	91066820	NM_018815	0.127	-	Nup210
chr9	50570932	50576257	NM_023483	0.127	-	1110032A03Rik
chr15	74785500	74790335	NM_008529	0.127	+	Ly6e
chr15	74785500	74790335	NM_001164036	0.127	+	Ly6e
chr13	54780759	54789561	NM_001146027	0.127	-	Rnf44
chr10	41905591	41996548	NM_019740	0.127	-	Foxo3
chr19	3913490	3929716	NM_026316	0.127	-	Aldh3b1
chr15	74785480	74790335	NM_001164039	0.127	+	Ly6e
chr15	74785480	74790335	NM_001164038	0.127	+	Ly6e
chr15	74785480	74790335	NM_001164037	0.127	+	Ly6e
chr3	14886425	14900770	NM_009801	0.126	+	Car2
chr9	7692110	7699416	NM_010810	0.126	+	Mmp7
chr6	127403740	127444257	NM_181402	0.126	+	Parp11
chr7	26086377	26089152	NM_001081294	0.126	+	Prr19
chr2	31325789	31376190	NM_007494	0.126	+	Ass1
chr2	180922047	180923209	NM_025598	0.125	+	Ppdpf
chr12	71291801	71328670	NM_133198	0.125	-	Pygl
chr14	75484109	75530690	NM_027581	0.125	-	Lrrc63
chr1	161270437	161270555	NR_028518	0.124	+	Scarna3a
chr6	116583025	116623854	NM_178045	0.124	-	Rassf4
chr4	11685303	11745052	NM_019753	0.124	+	Cdh17
chr13	13682675	13869707	NM_010748	0.123	+	Lyst
chr15	101180001	101200556	NM_028770	0.123	-	Krt80
chr1	161270488	161270554	NR_039543	0.123	+	Mir1843b
chr9	89949104	89970933	NM_007801	0.123	+	Ctsh
chrX	45499703	45514740	NM_028773	0.122	+	Sash3
chr10	74779687	74797533	NM_009630	0.122	+	Adora2a
chr7	35697425	35829727	NM_008820	0.122	+	Pepd
chr1	163424787	163435421	NM_183391	0.122	+	Tnfsf18
chr14	27483602	27489332	NM_178668	0.122	-	Pde12
chr9	44307218	44318495	NM_030256	0.122	+	Bcl9l
chr11	23416202	23419195	NM_026105	0.121	-	1700093K21Rik
chr10	77532112	77542270	NM_015790	0.121	+	Icosl
chr3	90189154	90193849	NM_011988	0.121	-	Slc27a3
chr7	4658433	4676853	NM_177887	0.121	-	Tmem150b
chr2	151795133	151799710	NM_028666	0.12	-	Fam110a
chr2	27119154	27282345	NM_009500	0.12	-	Vav2
chr15	76202387	76205368	NM_183099	0.12	-	Tssk5
chr11	4167097	4172517	NM_001039537	0.12	+	Lif
chr18	4165829	4182234	NM_026092	0.12	+	Lyzl1
chr7	31198806	31202598	NM_011662	0.12	+	Tyrobp
chr11	78837098	78848507	NR_045873	0.12	+	Gm11201
chr12	71328827	71335152	NR_045174	0.12	+	F730035M05Rik
chr10	80808790	80813202	NM_001163166	0.12	-	Hmg20b
chr5	31338408	31350452	NM_177870	0.119	-	Slc5a6
chrX	13238488	13244559	NM_175669	0.119	+	Gpr82
chr1	136859153	136870714	NM_026024	0.119	+	Ube2t
chr11	49057692	49076526	NM_001110148	0.119	+	Mgat1
chr11	49057692	49076526	NM_010794	0.119	+	Mgat1
chr10	80808790	80813172	NM_010440	0.119	-	Hmg20b
chr10	80808790	80813171	NM_001163165	0.119	-	Hmg20b
chr7	123475020	123477704	NM_026533	0.118	-	Rps13
chr4	86232356	86232474	NR_028545	0.118	-	Scarna8
chrX	71500177	71503086	NM_007927	0.118	+	Emd
chr2	79547936	79650470	NM_172420	0.117	+	Ppp1r1c
chr14	32978977	32992549	NM_019744	0.117	+	Ncoa4
chr6	125017937	125032490	NM_001163269	0.117	+	Lpar5
chr1	34489965	34490044	NR_039562	0.117	-	Mir5103
chr5	33721344	33762403	NM_001081101	0.117	+	4933407H18Rik
chr15	78021547	78034586	NM_013645	0.117	-	Pvalb
chr5	76741170	76760136	NM_023508	0.117	-	Pdcl2
chr9	121807581	121820182	NM_021609	0.117	+	Ccbp2
chr15	76554414	76648600	NM_001168288	0.117	-	Arhgap39
chr15	76554414	76648600	NM_198420	0.117	-	Arhgap39
chr19	7300157	7315712	NM_027643	0.117	-	Naa40
chr18	12348202	12394895	NM_008720	0.117	-	Npc1
chr7	26414870	26443780	NM_007533	0.116	-	Bckdha
chr2	126964504	126969193	NM_001163527	0.116	-	Itpripl1
chr2	31742800	31802055	NM_011836	0.115	+	Lamc3
chr11	100566059	100573781	NM_020004	0.115	-	Kat2a
chr11	100566059	100573781	NM_001038010	0.115	-	Kat2a
chr1	74325173	74326163	NM_174985	0.115	+	Gpbar1
chr7	4667603	4676684	NM_001142792	0.115	-	Tmem150b
chr8	90818102	90853861	NM_001037724	0.115	+	Adcy7
chr15	52543999	52561986	NM_027212	0.115	+	Med30
chr17	85462816	85489614	NM_001163624	0.115	-	Prepl
chr9	26812086	26837679	NM_178027	0.115	-	Vps26b
chr13	113450973	113528960	NM_178746	0.114	+	Slc38a9
chr17	85462816	85489607	NM_145984	0.114	-	Prepl
chr17	85462816	85489607	NM_001163623	0.114	-	Prepl
chr17	85462816	85489607	NM_001163622	0.114	-	Prepl
chr17	84583268	84587287	NM_001001806	0.114	-	Zfp36l2
chr1	109486582	109502727	NM_001159748	0.114	+	Serpinb8
chr1	109486582	109505555	NM_011459	0.114	+	Serpinb8
chr13	54780759	54789169	NM_001146025	0.114	-	Rnf44
chr13	54780759	54789169	NM_001146026	0.114	-	Rnf44
chr13	54780759	54789169	NM_134064	0.114	-	Rnf44
chr10	43465963	43485642	NR_040581	0.114	+	1700027J07Rik
chr13	37919261	38027403	NM_001039188	0.114	+	Rreb1
chr7	25754768	25757747	NM_010261	0.114	-	Rabac1
chr4	45004114	45025284	NM_001163284	0.113	-	Zbtb5
chr4	45004114	45025284	NM_001163283	0.113	-	Zbtb5
chr4	45004114	45025284	NM_173399	0.113	-	Zbtb5
chr8	74685098	74705265	NM_023126	0.113	+	Rab8a
chr19	11011649	11017001	NM_009962	0.113	+	Gpr44
chr2	5872514	5977749	NM_001081132	0.113	+	Upf2
chr16	32644728	32683579	NM_001110147	0.113	+	Tnk2
chr16	32644728	32683579	NM_016788	0.113	+	Tnk2
chr13	97418918	97440891	NM_008255	0.113	-	Hmgcr
chr9	26837759	26902900	NM_178113	0.112	+	Ncapd3
chr7	150238654	150253835	NM_133655	0.112	+	Cd81
chr9	58100970	58110331	NM_026942	0.112	+	Stoml1
chr9	58100970	58110331	NR_028146	0.112	+	Stoml1
chr12	86640463	86680312	NM_145138	0.111	-	Nek9
chr12	40949298	40949398	NR_035459	0.111	-	Mir1938
chr7	54245765	54263784	NM_175318	0.111	-	Spty2d1
chr17	34491766	34506437	NM_079835	0.11	+	Btnl2
chr17	35265941	35268697	NM_018816	0.11	-	Apom
chr15	102046425	102062366	NM_013566	0.11	-	Itgb7
chr11	59024913	59041664	NM_001130408	0.11	-	Arf1
chr11	74989444	74992310	NM_027136	0.11	-	Ovca2
chr7	133929381	133935985	NM_019674	0.11	-	Ppp4c
chr7	139427937	139508838	NM_029935	0.11	-	Chst15
chr1	193542273	193608134	NM_001134829	0.11	+	Lpgat1
chr7	108030819	108030923	NR_037289	0.11	-	Mir3102
chr15	103144325	103170517	NM_013866	0.109	-	Zfp385a
chr3	81736537	81760647	NM_177662	0.109	+	Ctso
chr7	138686476	138688445	NM_008257	0.109	+	Hmx3
chr7	134628734	134635027	NM_010183	0.109	+	Fbrs
chr4	138433856	138438729	NM_012044	0.109	+	Pla2g2e
chr7	107994361	108011927	NM_177073	0.109	-	Relt
chr4	32646654	32658637	NR_026843	0.108	-	BC024582
chr11	113485570	113486950	NM_009217	0.108	+	Sstr2
chr11	113485570	113486680	NM_001042606	0.108	+	Sstr2
chr18	60971729	60971817	NR_039567	0.108	+	Mir5107
chr11	87570365	87570429	NR_029555	0.107	+	Mir142
chr11	59024913	59041769	NM_007476	0.107	-	Arf1
chr19	21671802	21727281	NM_025423	0.107	-	1110059E24Rik
chr17	7374463	7507664	NM_011299	0.107	+	Rps6ka2
chr4	43996375	43998405	NM_001002787	0.107	+	Ccin
chr5	101108504	101148702	NM_152803	0.107	-	Hpse
chr18	32399984	32429801	NM_133658	0.107	+	Ercc3
chr10	107599455	107714631	NM_027892	0.106	+	Ppp1r12a
chr3	95462642	95467101	NM_008562	0.106	+	Mcl1
chr7	54232001	54243173	NR_033461	0.106	+	Gm9999
chrX	7674212	7683827	NR_003632	0.106	+	Gm6787
chr3	65858747	65940360	NM_028357	0.106	-	Veph1
chr12	8928112	8945547	NM_008640	0.105	+	Laptm4a
chr6	13530688	13558063	NM_028990	0.105	-	Tmem168
chr16	25059724	25069144	NR_040374	0.105	+	A230028O05Rik
chr19	5298330	5308739	NM_001024717	0.105	+	Gal3st3
chr14	104861540	104867216	NM_011143	0.105	-	Pou4f1
chr1	73956804	74171021	NM_027884	0.105	-	Tns1
chr2	181431499	181433147	NM_199023	0.105	-	4930526D03Rik
chr11	69139759	69146543	NM_010599	0.105	+	Kcnab3
chr7	26444171	26453051	NM_138586	0.104	+	Exosc5
chr4	132324274	132334661	NM_011284	0.104	+	Rpa2
chr2	25251393	25256843	NM_009849	0.104	+	Entpd2
chr11	100444149	100481482	NM_019795	0.104	-	Dnajc7
chr11	70470714	70476012	NM_001136062	0.104	+	Eno3
chr15	101537500	101543322	NM_027011	0.103	-	Krt5
chr17	23873152	23877297	NM_023824	0.103	-	Paqr4
chr2	28388983	28408602	NM_001145835	0.103	+	Ralgds
chr2	28388983	28408602	NM_001145836	0.103	+	Ralgds
chr17	7159313	7165505	NM_147155	0.103	-	Tagap1
chr11	61318673	61326429	NM_013717	0.103	+	B9d1
chr14	21655883	21662610	NM_008873	0.103	+	Plau
chr2	18919945	18921431	NR_024323	0.103	+	4930426L09Rik
chr2	31101442	31150991	NM_019681	0.103	+	Ncs1
chr13	99079851	99086922	NM_145455	0.103	-	Btf3
chr17	13427736	13429320	NM_001167913	0.102	+	Smok2b
chr5	66358362	66368725	NM_001081104	0.102	+	Chrna9
chr19	4154645	4156710	NM_016933	0.102	+	Ptprcap
chr5	138558132	138575487	NM_011757	0.102	+	Zscan21
chr5	138558132	138575487	NM_001044705	0.102	+	Zscan21
chr5	138558132	138575487	NM_001044704	0.102	+	Zscan21
chr5	138558132	138575487	NM_001044703	0.102	+	Zscan21
chr11	51398258	51416771	NM_028398	0.102	+	Agxt2l2
chr12	40786357	40860815	NM_001146196	0.102	-	Scin
chr12	40786357	40860815	NM_009132	0.102	-	Scin
chr13	99079851	99086961	NM_001170540	0.102	-	Btf3
chr4	126698544	126708480	NM_023603	0.102	+	Sfpq
chr4	126698544	126714258	NR_045010	0.102	+	Sfpq
chr11	98659622	98671403	NR_033551	0.101	-	Gm12359
chr1	133049783	133070048	NM_001136070	0.101	+	Eif2d
chr1	133049783	133068811	NM_010709	0.101	+	Eif2d
chr7	140019143	140044330	NM_028095	0.101	-	Mettl10
chr18	32068747	32071557	NM_026006	0.101	-	Sft2d3
chr1	174251163	174259394	NM_008429	0.101	-	Kcnj9
chr3	104257905	104315779	NM_001025067	0.101	-	Lrig2
chr12	40929715	40949776	NM_013562	0.1	-	Ifrd1
chr13	37918780	38043871	NR_033615	0.1	+	Rreb1
chr13	37918780	38027403	NM_001177868	0.1	+	Rreb1
chr15	78112939	78136033	NM_007781	0.1	-	Csf2rb2
chr17	75936425	75951286	NM_133747	0.1	-	Fam98a
chr5	65839993	65884074	NM_133697	0.1	-	1110003E01Rik
chr11	29592897	29644414	NM_194052	0.1	+	Rtn4
chr11	29592897	29644414	NM_194054	0.1	+	Rtn4
chr11	29592897	29644414	NM_194053	0.1	+	Rtn4
chr1	193645351	193656928	NM_010892	0.099	+	Nek2
chr12	70283720	70285054	NM_025589	0.099	-	Rpl36al
chr1	193541902	193608134	NM_172266	0.099	+	Lpgat1
chr7	66938957	66939047	NR_002895	0.099	-	Snord116
chr7	66938957	66939047	NR_033778	0.099	-	Snord116l1
chr7	66938957	66939047	NR_033779	0.099	-	Snord116l2
chr10	80965058	80986970	NM_010304	0.099	-	Gna15
chr9	53388626	53418455	NM_144784	0.099	-	Acat1
chr3	89876572	89904824	NM_022314	0.099	+	Tpm3
chr4	141000587	141023852	NM_009541	0.099	+	Zbtb17
chr6	88674697	88778354	NM_001166251	0.099	+	Mgll
chr6	88674697	88716702	NM_001166250	0.099	+	Mgll
chr11	96164825	96167435	NM_008268	0.099	+	Hoxb5
chr4	134479539	134483285	NM_023665	0.099	+	D4Wsu53e
chr6	125165598	125172324	NM_001080557	0.099	+	Vamp1
chr6	125165598	125172324	NM_009496	0.099	+	Vamp1
chr7	4500215	4555643	NM_207270	0.099	-	Ptprh
chr5	121670227	121818586	NM_181421	0.099	+	Gm15800
chr14	122433895	122437644	NM_001037744	0.099	+	Timm8a2
chr14	68737601	68743061	NM_008691	0.099	-	Nefm
chr10	53218248	53238795	NR_037973	0.098	-	Gm20597
chr11	96178478	96178588	NR_029784	0.098	+	Mir10a
chr2	18763882	18919748	NM_008845	0.098	-	Pip4k2a
chr11	106612581	106628882	NM_001033435	0.098	+	Gm885
chr12	70285144	70287760	NM_146035	0.097	+	Mgat2
chr6	42236683	42264655	NM_013491	0.097	+	Clcn1
chr13	55445193	55464144	NM_025828	0.097	-	Lman2
chr4	136877677	136913674	NM_001243769	0.096	-	Cdc42
chr4	136875610	136913674	NM_009861	0.096	-	Cdc42
chr13	43880475	43898501	NM_009856	0.096	+	Cd83
chr3	96361879	96365780	NM_023719	0.096	+	Txnip
chr3	96361879	96365780	NM_001009935	0.096	+	Txnip
chr12	40949950	40955770	NR_045157	0.096	+	Gm7008
chr13	74440568	74454774	NM_011051	0.096	-	Pdcd6
chr10	82113177	82153395	NM_029102	0.095	-	Glt8d2
chr11	118849501	118854155	NM_001030291	0.095	+	Enpp7
chr4	153430357	153471282	NM_001126330	0.095	-	Trp73
chr4	153430357	153471282	NM_001126331	0.095	-	Trp73
chr7	30841052	30857842	NM_177889	0.094	-	Zfp82
chr7	30844259	30857842	NM_001253385	0.094	-	Zfp82
chr7	30841052	30857842	NM_001252519	0.094	-	Zfp82
chr11	98671121	98695121	NM_138660	0.094	+	Casc3
chr1	58859345	58904347	NM_001080126	0.094	+	Casp8
chr9	108338812	108348414	NM_001004192	0.094	+	BC048562
chr19	21727798	21760127	NM_146096	0.093	+	Fam108b
chr9	98803537	98805041	NM_001033983	0.093	+	7420426K07Rik
chr1	140860285	141072619	NM_001166501	0.093	+	Dennd1b
chr13	54560197	54570201	NM_028597	0.093	-	Thoc3
chr14	66224103	66267280	NM_001195674	0.093	+	Gm600
chr7	29559917	29566533	NR_040339	0.093	-	Gm19897
chr6	113187836	113231386	NM_026849	0.093	+	Mtmr14
chr4	53259067	53263992	NR_040665	0.092	+	4930522O17Rik
chr9	21047360	21052887	NM_053190	0.092	-	S1pr5
chr17	37091302	37095373	NM_023162	0.092	-	Znrd1
chr19	3935185	3949340	NM_019449	0.092	+	Unc93b1
chr19	3935185	3949340	NM_001161428	0.092	+	Unc93b1
chr6	88674405	88778354	NM_001166249	0.091	+	Mgll
chr6	88674405	88778354	NM_011844	0.091	+	Mgll
chr2	167757826	167804885	NM_011201	0.091	+	Ptpn1
chr7	34969515	34981666	NM_026549	0.091	-	Pdcd2l
chr7	109590208	109618285	NM_009103	0.091	+	Rrm1
chr17	57136761	57138759	NM_025538	0.091	+	Alkbh7
chr17	57136761	57138759	NM_027372	0.091	+	Alkbh7
chr9	119662882	119734574	NM_011887	0.091	-	Scn11a
chr9	120480633	120483770	NM_025974	0.091	+	Rpl14
chr8	90856209	90886090	NM_012047	0.091	-	Brd7
chr9	50341191	50363243	NM_133217	0.091	-	Bco2
chr18	12913820	13100350	NM_207530	0.091	-	Osbpl1a
chr14	31385334	31385394	NR_037237	0.09	+	Mir3076
chr7	134615127	134620272	NM_145589	0.09	+	Prr14
chr13	51503986	51518166	NM_010101	0.09	+	S1pr3
chr11	83567138	83597256	NM_145432	0.089	+	Heatr6
chr15	75949947	75956986	NM_001142968	0.089	-	BC024139
chr9	38280333	38281266	NM_146804	0.089	+	Olfr905
chr17	45701100	45704618	NM_028662	0.089	+	Slc35b2
chr5	141200080	141229266	NM_173405	0.089	+	Amz1
chr11	70471297	70476015	NM_007933	0.089	+	Eno3
chrX	91969907	91975530	NM_001081473	0.089	+	Zxdb
chr7	134920902	134943633	NM_178029	0.088	+	Setd1a
chr10	25079603	25243324	NM_001199265	0.088	+	Epb4.1l2
chr4	9376231	9596309	NM_001177849	0.088	-	Asph
chr4	9376231	9596309	NM_023066	0.088	-	Asph
chr4	9555791	9596309	NM_001177856	0.088	-	Asph
chr4	9548056	9596309	NM_001177855	0.088	-	Asph
chr4	9502408	9596309	NM_001177850	0.088	-	Asph
chr4	9502408	9596309	NM_001177851	0.088	-	Asph
chr1	60965868	60972674	NM_009843	0.088	+	Ctla4
chr2	132354818	132403984	NM_028802	0.088	-	Gpcpd1
chr2	132358460	132403984	NM_001042672	0.088	-	Gpcpd1
chr2	132354818	132403984	NM_001042671	0.088	-	Gpcpd1
chr17	37095536	37102568	NM_029602	0.088	+	Znrd1as
chr1	140864297	141072619	NM_181347	0.088	+	Dennd1b
chr2	148594353	148597233	NM_030059	0.088	-	Cst11
chr15	73555359	73589196	NM_001166388	0.087	+	Ptp4a3
chr17	45678888	45686626	NM_001013749	0.087	-	Tmem151b
chr7	19862155	19865398	NM_177691	0.087	-	Ppm1n
chr2	180447250	180453222	NM_029607	0.087	+	2310003C23Rik
chr6	136903043	136912004	NM_023898	0.087	+	Pde6h
chr11	96997484	97011026	NM_198100	0.087	-	Tbkbp1
chr10	80735944	80754012	NM_013769	0.087	-	Tjp3
chrX	20437636	20498044	NM_013680	0.086	-	Syn1
chrX	20437636	20498044	NM_001110780	0.086	-	Syn1
chr2	154923526	154925815	NR_040634	0.086	-	2310005A03Rik
chr8	86193660	86223078	NM_177262	0.086	-	Pkn1
chr11	75223530	75236125	NM_011340	0.086	-	Serpinf1
chr8	86247149	86265210	NM_011925	0.086	-	Cd97
chr8	86247149	86265210	NM_001163030	0.086	-	Cd97
chr8	86247149	86265210	NM_001163031	0.086	-	Cd97
chr8	86247149	86265210	NM_001163029	0.086	-	Cd97
chr11	77979607	77990168	NM_080849	0.086	-	Nek8
chr5	124933163	124941131	NM_029532	0.086	+	Snrnp35
chr16	5007408	5008401	NR_045595	0.086	+	Gm5480
chr16	5007408	5008401	NR_045596	0.086	+	Gm5480
chr16	5007408	5008401	NM_001253797	0.086	+	Gm5480
chr16	5007408	5008401	NM_001253796	0.086	+	Gm5480
chr2	172219402	172258360	NM_001080820	0.085	+	Cass4
chr16	5007380	5008401	NM_001253803	0.085	+	Gm5480
chr16	5007380	5008401	NM_001253802	0.085	+	Gm5480
chr17	35804683	35810627	NM_010364	0.085	-	Gtf2h4
chr8	26149616	26212283	NM_031257	0.085	-	Plekha2
chr13	54802823	54838023	NM_001033364	0.084	+	Cdhr2
chr11	88860716	88881607	NM_009546	0.084	+	Trim25
chr7	150218525	150239273	NR_015529	0.084	-	R74862
chr10	21601989	21719708	NM_001161845	0.084	+	Sgk1
chr9	21125162	21159472	NM_001199186	0.084	+	Slc44a2
chr18	14864659	14920808	NM_001163609	0.084	+	Psma8
chr4	118842122	118846800	NM_001145936	0.083	-	Zfp691
chr19	4195197	4201603	NM_011237	0.083	-	Rad9
chr2	172219293	172255054	NM_001033538	0.083	+	Cass4
chr19	45824748	45857781	NM_023799	0.083	-	Mgea5
chr7	106700778	106700873	NR_029760	0.082	+	Mir326
chr2	26313421	26359342	NM_008714	0.081	-	Notch1
chr1	75207403	75212181	NM_011494	0.081	+	Stk16
chr10	17516024	17565469	NM_138628	0.081	+	Txlnb
chr6	106728238	106750068	NM_021449	0.081	-	Crbn
chr6	106728238	106750068	NM_175357	0.081	-	Crbn
chr5	135882387	136020992	NM_146001	0.081	-	Hip1
chr14	64712532	64716509	NM_001193631	0.08	+	Prss51
chr1	75194809	75207353	NM_029010	0.08	-	Glb1l
chr2	31526256	31536827	NM_144886	0.08	+	Exosc2
chr9	44048759	44055389	NM_001081369	0.08	+	Ccdc153
chr11	100575163	100575889	NM_029307	0.08	+	Hspb9
chr11	68369687	68371747	NM_146004	0.08	+	Mfsd6l
chr11	98186730	98190959	NM_010895	0.08	-	Neurod2
chr6	66586816	66587746	NM_001166719	0.079	-	Vmn1r34
chr2	180059792	180069384	NM_008093	0.079	-	Gata5
chr13	37917906	38027403	NM_026830	0.079	+	Rreb1
chr3	9687481	9833679	NM_001195031	0.079	-	Pag1
chr3	9687481	9833679	NM_053182	0.079	-	Pag1
chr11	29593773	29644414	NM_194051	0.079	+	Rtn4
chr1	173489323	173515447	NM_018729	0.079	+	Cd244
chr17	25015714	25018953	NM_008340	0.078	+	Igfals
chr4	155595564	155602651	NM_001008233	0.078	-	Plekhn1
chr10	60174819	60215530	NM_023596	0.078	-	Slc29a3
chr11	101320061	101327513	NM_012037	0.078	-	Vat1
chr11	53914425	53945169	NM_001136076	0.077	+	P4ha2
chr11	53914425	53945169	NM_011031	0.077	+	P4ha2
chr1	173349163	173350483	NM_001164525	0.077	+	Tstd1
chr17	27154979	27173322	NM_001251881	0.077	+	Ggnbp1
chrX	34335646	34338801	NM_007451	0.077	+	Slc25a5
chr1	166793251	166801569	NR_040303	0.077	+	LOC433374
chr18	4353544	4368943	NR_040328	0.077	+	4833419F23Rik
chr2	13576564	13715147	NM_145838	0.077	-	St8sia6
chr11	115209022	115229033	NM_175454	0.077	-	C630004H02Rik
chr15	80842717	80935449	NM_153049	0.077	-	Mkl1
chr10	79479416	79494216	NM_001142701	0.076	+	Hmha1
chr3	88353740	88356849	NM_031248	0.076	-	Lamtor2
chr3	19895944	19935310	NM_080634	0.076	-	Hps3
chr3	19915220	19935310	NM_001146324	0.076	-	Hps3
chr3	19895944	19935310	NM_001146323	0.076	-	Hps3
chr4	118842122	118846461	NM_183140	0.076	-	Zfp691
chr4	118842122	118846461	NM_001145935	0.076	-	Zfp691
chr8	73429872	73441428	NM_173013	0.076	+	Mtap1s
chr7	26454158	26460185	NM_177102	0.076	-	Tmem91
chr12	106168158	106236887	NM_001042699	0.075	-	4831426I19Rik
chr11	53164268	53235332	NM_033565	0.075	+	Aff4
chr7	50890108	50904664	NM_028236	0.075	+	Ceacam18
chr12	76815234	76836716	NM_030750	0.074	-	Sgpp1
chr9	108250161	108294860	NM_011678	0.074	+	Usp4
chr7	149620881	149626303	NM_018802	0.074	+	Syt8
chr17	23480943	23497095	NM_001104579	0.074	+	Vmn2r115
chr17	35772699	35780640	NM_001033366	0.074	-	Dpcr1
chr9	7764076	7794332	NM_133739	0.074	+	Tmem123
chr7	139507346	139509974	NR_028578	0.074	+	Gm10584
chr4	116801259	116806557	NM_013807	0.073	-	Plk3
chr16	50526357	50559572	NR_040380	0.073	+	G730013B05Rik
chr17	34272615	34275480	NM_010386	0.073	+	H2-DMa
chr15	82176475	82179492	NM_026914	0.073	+	1500032L24Rik
chr19	53966720	54004351	NM_011050	0.073	+	Pdcd4
chr11	69154270	69156149	NR_027827	0.073	+	A030009H04Rik
chr4	120817977	120861139	NM_001081013	0.073	-	Rlf
chr11	96179580	96182952	NM_010459	0.073	+	Hoxb4
chr16	19760326	19772846	NM_001159408	0.073	+	B3gnt5
chr16	19760326	19772846	NM_001159407	0.073	+	B3gnt5
chr16	19760326	19772846	NM_054052	0.073	+	B3gnt5
chr11	82755842	82774183	NR_045932	0.073	-	1700003F17Rik
chr7	34925715	34953548	NM_016682	0.073	-	Uba2
chr11	70482964	70501607	NM_001190379	0.072	-	Camta2
chr11	70482964	70501607	NM_001190378	0.072	-	Camta2
chr11	70482964	70501607	NM_001190376	0.072	-	Camta2
chr11	70482964	70501607	NM_178116	0.072	-	Camta2
chr7	29478162	29484356	NM_001163702	0.072	+	Fbxo27
chr4	53274227	53283104	NR_033139	0.072	-	AI427809
chr11	69906145	69919688	NM_007493	0.072	+	Asgr2
chr4	48443827	48486294	NM_172304	0.072	-	Tex10
chr1	193130675	193141997	NM_025424	0.071	-	Nenf
chr16	87433575	87440837	NM_016924	0.071	-	Rwdd2b
chr7	52882906	52894462	NM_028544	0.071	+	Rasip1
chr3	97817460	97954290	NM_010928	0.071	+	Notch2
chr7	29477867	29484356	NM_207238	0.071	+	Fbxo27
chr4	3583652	3590255	NR_040643	0.07	+	2210414B05Rik
chr6	42355527	42356493	NM_199159	0.07	+	Tas2r135
chr9	38295615	38296551	NM_146803	0.07	+	Olfr906
chr15	85537032	85537127	NR_029729	0.07	+	Mirlet7c-2
chr17	57092912	57121549	NM_175731	0.07	-	Acer1
chr1	196963004	197002909	NM_007758	0.07	-	Cr2
chr8	69035638	69037677	NM_028927	0.07	+	Tktl2
chr2	164313610	164318823	NM_001048229	0.07	+	Dbndd2
chr7	148545076	148551009	NR_033532	0.07	-	B230206H07Rik
chr11	100181309	100183410	NM_011508	0.069	+	Eif1
chr15	79440005	79489386	NM_029407	0.069	-	4933432B09Rik
chr11	117643971	117654451	NM_001195088	0.069	+	Tmc8
chr5	152445398	152453783	NM_027009	0.069	-	Rfc3
chr19	4139798	4145740	NM_206973	0.069	+	Gpr152
chr10	80085524	80103516	NM_134002	0.068	+	Csnk1g2
chr11	68884310	68886795	NM_025838	0.068	+	Tmem107
chr11	68884310	68886795	NM_028336	0.068	+	Tmem107
chr14	73595308	73725598	NM_009029	0.068	-	Rb1
[truncated: 1,064 more rows]
