# Supplementary material for: Genome-wide comparison of PU.1 and Spi-B binding sites in a mouse B lymphoma cell line
Source: BMC Genomics. 2015 Feb 14;16(1):76. doi: 10.1186/s12864-015-1303-0 (PMC4334403; doi:10.1186/s12864-015-1303-0)
Supplement: Additional file 2: Table S2. — A supplemental table containing peak-to-gene association of Spi-B to mouse RefSeq genes. Significantly enriched ChIP regions bound by Spi-B were associated with genes based on proximity using BETA-minus. [file 12864_2015_1303_MOESM2_ESM.txt]

# Argument List:
# Name = mmspib
# peak file = /data4/CistromeAP/galaxy_database/files/000/790/dataset_790399.dat
# distance = 15000 bp
#Chromsome	TSS	TTS	RefseqID	Score	Strand	GeneSymbol
chr8	47825098	47932812	NM_008391	0.969	+	Irf2
chr15	78427476	78452449	NM_028195	0.952	+	Cyth4
chr9	106097283	106101564	NM_026447	0.952	-	Ppm1m
chr8	47816323	47824869	NR_045750	0.944	-	Gm16675
chr9	106097283	106101270	NM_198931	0.941	-	Ppm1m
chr15	78075240	78093010	NM_008677	0.909	+	Ncf4
chrX	70961935	70983626	NM_007435	0.892	+	Abcd1
chrX	70931521	70961514	NM_012060	0.874	-	Bcap31
chr15	77745480	77759424	NM_019913	0.867	-	Txn2
chr11	74644425	74659227	NM_010813	0.867	+	Mnt
chr17	23886202	23891032	NR_015472	0.859	+	9530082P21Rik
chr5	122267223	122286810	NM_008507	0.844	-	Sh2b3
chr10	114726917	114752647	NM_024454	0.838	-	Rab21
chr19	12535268	12539775	NM_010821	0.834	+	Mpeg1
chr10	129705207	129717296	NM_007501	0.831	-	Neurod4
chr8	124948670	124956840	NM_007806	0.828	-	Cyba
chr8	74842960	74845553	NM_008452	0.814	+	Klf2
chr6	29479281	29487320	NM_001252382	0.780	+	Irf5
chr14	103386628	103433020	NR_045657	0.779	-	4933432I03Rik
chr10	22026525	22032748	NR_015465	0.777	+	C920009B18Rik
chr15	77591018	77672545	NM_022410	0.752	-	Myh9
chr17	23878165	23882796	NM_028416	0.739	-	Kremen2
chr3	95330707	95360325	NM_021281	0.717	+	Ctss
chr3	95330707	95360325	NM_001267695	0.717	+	Ctss
chr19	47206721	47212784	NM_133746	0.701	-	Calhm2
chr7	26472020	26490015	NM_011577	0.699	+	Tgfb1
chr7	66938957	66939047	NR_002895	0.687	-	Snord116
chr7	66938957	66939047	NR_033778	0.687	-	Snord116l1
chr7	66938957	66939047	NR_033779	0.687	-	Snord116l2
chr4	133649452	133650988	NM_013706	0.684	-	Cd52
chr9	107516468	107537673	NM_008138	0.680	-	Gnai2
chr9	45820902	46032277	NM_027498	0.676	+	Sik3
chr8	23769676	23817055	NM_010546	0.665	-	Ikbkb
chr8	23769676	23817055	NM_001159774	0.665	-	Ikbkb
chr9	50341191	50363243	NM_133217	0.661	-	Bco2
chr2	180402992	180444704	NM_177852	0.661	-	Dido1
chr17	48439362	48451859	NM_001033405	0.660	+	Treml2
chr7	100023762	100083091	NM_028243	0.644	+	Prcp
chr7	66931359	66931449	NR_002895	0.644	-	Snord116
chr7	66931359	66931449	NR_033778	0.644	-	Snord116l1
chr7	66931359	66931449	NR_033779	0.644	-	Snord116l2
chr7	139427937	139508838	NM_029935	0.637	-	Chst15
chr17	34157736	34161625	NM_009066	0.628	-	Ring1
chr7	52717064	52722268	NM_007527	0.626	-	Bax
chr6	29476624	29487320	NM_012057	0.623	+	Irf5
chr3	90407691	90409967	NM_011311	0.621	+	S100a4
chr2	129190315	129196856	NM_008361	0.618	-	Il1b
chr9	57474452	57492987	NM_007783	0.618	-	Csk
chr17	35516561	35521619	NM_001143689	0.614	+	H2-Q4
chr17	35531043	35532575	NR_051981	0.607	+	H2-Q5
chr3	94114053	94136454	NM_029431	0.606	+	Them4
chr5	150076633	150099623	NM_009663	0.606	+	Alox5ap
chr5	138705272	138707889	NR_045821	0.606	+	6330418K02Rik
chr17	22099525	22131333	NM_001025373	0.606	+	Zfp943
chr4	106851234	106873601	NM_029565	0.606	+	Tmem59
chr2	163231557	163245206	NM_025699	0.606	-	3230401D17Rik
chr6	11875880	12031198	NM_001168382	0.606	+	Phf14
chr6	11875880	11962096	NM_029404	0.606	+	Phf14
chr19	46647854	46671390	NM_053196	0.606	+	Sfxn2
chr1	172890688	172906202	NM_010187	0.606	-	Fcgr2b
chr1	172890688	172906202	NM_001077189	0.606	-	Fcgr2b
chr6	126889983	126925722	NM_138594	0.606	+	D6Wsu163e
chr7	149646774	149680504	NM_001136071	0.606	+	Lsp1
chr13	30905786	31065916	NM_025588	0.606	-	Exoc2
chr19	4231898	4233634	NM_027196	0.606	+	Pold4
chr17	35576099	35580718	NM_001198560	0.606	+	H2-Q7
chr17	35576099	35580718	NM_001198561	0.606	+	H2-Q7
chr17	35576099	35580718	NM_010394	0.606	+	H2-Q7
chr6	117857821	117875640	NM_001166429	0.605	+	Hnrnpf
chr6	117857821	117875640	NM_001166428	0.605	+	Hnrnpf
chr10	7309597	7345275	NM_172784	0.605	+	Lrp11
chr1	152208440	152240185	NM_145511	0.605	-	BC003331
chr1	152208440	152240185	NM_001077237	0.605	-	BC003331
chr5	138700885	138705280	NM_153161	0.605	-	BC037034
chr8	26265023	26311921	NM_177089	0.605	-	Tacc1
chr8	26265023	26311921	NM_199323	0.605	-	Tacc1
chr8	81790322	81818855	NM_133823	0.605	-	Mmaa
chr2	153117151	153159125	NM_008444	0.605	+	Kif3b
chr10	18720716	18735216	NM_009397	0.604	-	Tnfaip3
chr15	58721707	58765285	NM_175151	0.604	-	Tatdn1
chr5	92844565	92864225	NM_183392	0.604	-	Nup54
chrX	131076879	131117679	NM_013482	0.604	-	Btk
chr17	34111603	34115736	NR_004446	0.604	-	H2-K2
chr8	97850035	97855850	NM_024467	0.604	-	Zfp319
chr17	22498419	22514248	NM_145484	0.604	+	Zfp758
chr2	28464969	28477502	NM_008114	0.604	-	Gfi1b
chr2	28464969	28477502	NM_001160406	0.604	-	Gfi1b
chr2	103810443	103822035	NM_008505	0.604	+	Lmo2
chr2	103810443	103822035	NM_001142335	0.604	+	Lmo2
chr9	56842774	56910614	NM_019651	0.604	+	Ptpn9
chr17	35576111	35580715	NM_001201460	0.604	+	H2-Q9
chr7	134913328	134918664	NM_198424	0.603	+	Orai3
chr11	75345613	75391074	NM_001199283	0.603	+	Slc43a2
chr12	32858261	32893514	NM_001146200	0.603	-	Pik3cg
chr9	106124928	106129207	NM_031178	0.603	+	Tlr9
chr14	51748742	51750796	NM_030098	0.603	+	Rnase6
chr18	6765202	6790229	NM_181070	0.603	+	Rab18
chr4	155186597	155198652	NM_207678	0.603	+	Ccnl2
chr11	3190459	3209086	NM_001253691	0.603	+	Patz1
chr11	3190459	3209086	NM_019574	0.603	+	Patz1
chr11	3190459	3209086	NM_001253690	0.603	+	Patz1
chr8	11514016	11550771	NM_024248	0.602	-	Cars2
chr2	57090792	57223130	NM_010274	0.602	+	Gpd2
chr5	30061873	30062476	NR_028426	0.602	-	Gm5129
chr9	98462878	98464030	NR_029444	0.602	-	4930579K19Rik
chr17	6429259	6435443	NM_009342	0.602	+	Dynlt1b
chr10	114515696	114622078	NM_173391	0.602	-	Tph2
chr11	62416378	62418308	NR_030738	0.602	+	2410006H16Rik
chr15	76307874	76331402	NM_008296	0.602	+	Hsf1
chr19	11325092	11340641	NM_007641	0.601	-	Ms4a1
chr17	64950988	65104450	NM_008549	0.601	+	Man2a1
chr17	22474955	22498367	NM_176962	0.601	-	Zfp944
chr2	146838795	146903733	NM_011917	0.601	+	Xrn2
chrX	104978090	105011673	NM_025921	0.600	-	2610002M06Rik
chr17	25397455	25410376	NM_001177610	0.600	-	Ube2i
chr8	122386204	122400889	NM_146219	0.600	+	Klhl36
chr15	76366157	76369176	NM_013909	0.600	-	Fbxl6
chr5	33131855	33196879	NM_194340	0.600	-	C330019G07Rik
chr1	58859345	58904347	NM_001080126	0.600	+	Casp8
chr14	122310655	122314996	NM_182806	0.600	-	Gpr18
chr12	87582827	87632318	NM_027405	0.600	+	1700020O03Rik
chr7	87207595	87220143	NR_045695	0.599	-	LOC100859962
chr2	113671649	113688818	NM_181416	0.599	-	Arhgap11a
chr7	108526635	108561100	NM_001040112	0.599	+	Arap1
chr5	137587155	137592077	NM_201373	0.599	-	Trim56
chr17	69788665	69838573	NM_001145192	0.599	+	A330050F15Rik
chr2	51779968	51790529	NM_030243	0.599	-	Rbm43
chr2	51779968	51790529	NM_001141981	0.599	-	Rbm43
chr10	33716360	33739422	NM_025614	0.599	-	Rwdd1
chr5	134696129	134705495	NM_010876	0.598	-	Ncf1
chr19	4000579	4002102	NM_025529	0.598	+	Nudt8
chrX	159340102	159472473	NR_033143	0.598	+	Ctps2
chr11	70604433	70626063	NM_001045526	0.598	-	A430084P05Rik
chr17	48526209	48549145	NM_001110832	0.598	-	Nfya
chr17	48526209	48549145	NM_010913	0.598	-	Nfya
chr2	83564553	83647073	NM_008402	0.598	+	Itgav
chr1	33818597	33871272	NM_133817	0.597	-	Zfp451
chr17	56092045	56096445	NM_015766	0.597	+	Ebi3
chr3	87726522	87734117	NM_153562	0.597	-	Rrnad1
chr8	3743394	3748984	NM_133238	0.597	-	Cd209a
chr17	48455486	48465836	NM_177083	0.597	+	B430306N03Rik
chr16	8830192	8859017	NM_001081400	0.596	+	1810013L24Rik
chr15	76199327	76201841	NM_021555	0.596	+	Fam203a
chr5	30062437	30093641	NM_001127367	0.596	+	Dnajb6
chr5	30062437	30093641	NM_011847	0.596	+	Dnajb6
chr5	30062437	30084508	NM_001037941	0.596	+	Dnajb6
chr5	30062437	30113018	NM_001037940	0.596	+	Dnajb6
chr14	19036569	19071620	NM_011584	0.596	-	Nr1d2
chr19	10917033	10932405	NM_023044	0.596	+	Slc15a3
chr7	4225744	4234247	NM_011093	0.595	+	Pira6
chr1	38234171	38721800	NM_010678	0.595	-	Aff3
chr19	47940034	47960795	NM_030051	0.595	+	Gsto2
chr4	129277950	129285123	NM_029748	0.595	+	Tmem234
chr19	7016344	7026383	NM_007522	0.595	+	Bad
chr11	53073315	53113981	NM_008300	0.595	-	Hspa4
chr15	95621273	95805903	NM_001253813	0.595	+	Ano6
chr15	95621273	95805903	NM_175344	0.595	+	Ano6
chr2	48805027	49172589	NM_029924	0.595	+	Mbd5
chr11	102254716	102264253	NM_016759	0.595	+	Rundc3a
chr11	102254716	102264253	NM_001252347	0.595	+	Rundc3a
chr5	89088261	89105196	NM_178700	0.594	-	Grsf1
chr6	125165598	125172324	NM_001080557	0.594	+	Vamp1
chr6	125165598	125172324	NM_009496	0.594	+	Vamp1
chr14	59863277	59879053	NM_001164329	0.594	-	Gm6904
chr8	74405966	74416464	NM_145624	0.594	+	Zfp709
chr3	106561778	106593067	NM_007651	0.593	-	Cd53
chr7	97273345	97277984	NR_046006	0.593	-	2310010J17Rik
chr11	61058256	61080629	NM_007437	0.593	-	Aldh3a2
chr1	71603729	71625977	NM_026195	0.592	+	Atic
chr5	130007105	130077259	NM_172276	0.592	+	Sfswap
chr15	58765364	58771044	NM_023172	0.592	+	Ndufb9
chr17	22063929	22099431	NM_001199048	0.592	-	Zfp942
chr14	33772732	33998252	NM_001146022	0.592	-	Wdfy4
chr2	163820932	163844323	NM_018753	0.591	+	Ywhab
chr3	137593969	137644513	NM_011932	0.591	-	Dapp1
chr15	100471512	100499931	NM_001270537	0.591	-	Bin2
chr4	123412437	123427542	NM_023423	0.591	-	Akirin1
chr17	34419695	34424716	NM_010378	0.590	-	H2-Aa
chr1	157851728	157883610	NM_144791	0.590	-	Tor1aip1
chr1	157851728	157883610	NM_001160018	0.590	-	Tor1aip1
chr15	96401848	96472393	NM_134086	0.590	-	Slc38a1
chr5	31357183	31380852	NM_023525	0.590	+	Cad
chr11	69804871	69808451	NM_019749	0.590	+	Gabarap
chr15	103284255	103329231	NM_153505	0.590	+	Nckap1l
chr7	73403632	73533227	NM_146191	0.590	-	Lrrk1
chr15	79178107	79189506	NM_010755	0.590	+	Maff
chr2	151795133	151805955	NM_146127	0.589	-	Fam110a
chr5	36039828	36071925	NM_194344	0.589	-	Sh3tc1
chr14	70537975	70553598	NM_146055	0.589	-	2610301G19Rik
chr14	34030008	34183122	NM_153800	0.589	+	Arhgap22
chr4	66488844	66503830	NM_021297	0.589	+	Tlr4
chr9	92145031	92167399	NM_011636	0.589	+	Plscr1
chr13	52692250	52744161	NM_011518	0.589	+	Syk
chr8	72229036	72240801	NM_001039967	0.588	-	Zfp869
chr8	72229036	72240801	NM_001039965	0.588	-	Zfp869
chr2	32443009	32455994	NM_011373	0.588	+	St6galnac4
chr7	4225790	4234530	NM_008848	0.588	+	Pira6
chr4	140542787	140563616	NM_001164366	0.588	+	Atp13a2
chr4	140542787	140563616	NM_029097	0.588	+	Atp13a2
chr3	75680305	75760753	NM_175193	0.588	-	Golim4
chr16	3744098	3750788	NM_148924	0.588	+	Zfp263
chr6	85892262	85911661	NM_028099	0.587	-	Dusp11
chr11	50202804	50244613	NM_172557	0.587	-	Rufy1
chr2	157034285	157105285	NM_001039557	0.587	-	4922505G16Rik
chr7	52489001	52494209	NM_007645	0.587	-	Cd37
chr4	148478261	148492237	NM_010044	0.587	+	Dffa
chr4	148478261	148494759	NM_001025296	0.587	+	Dffa
chr5	114830615	114871175	NM_054093	0.587	+	Ube3b
chr7	28459679	28491501	NM_198417	0.586	+	C030039L03Rik
chr3	58380579	58397466	NM_001040396	0.586	+	2810407C02Rik
chr8	81818976	81831673	NR_045823	0.586	+	Gm4890
chr8	81818976	81831673	NR_045822	0.586	+	Gm4890
chr4	129269217	129277892	NM_018799	0.586	-	Eif3i
chr9	44215796	44218489	NM_024266	0.586	+	Rps25
chr19	38862617	38893727	NM_021315	0.585	-	Noc3l
chr17	48288845	48304207	NM_178796	0.585	-	A530064D06Rik
chr17	48288845	48304207	NM_001113556	0.585	-	A530064D06Rik
chr17	8118864	8127762	NM_145968	0.584	+	Tagap
chr4	141349526	141371890	NM_015733	0.584	+	Casp9
chr7	3788416	3867086	NM_011087	0.584	-	Pira1
chr18	3507954	3516402	NM_026505	0.584	+	Bambi
chr2	130509843	130523255	NM_001081162	0.584	-	Slc4a11
chr15	76283425	76307699	NM_013481	0.584	-	Bop1
chr10	61917590	61949346	NM_001113355	0.583	-	Vps26a
chr1	99602622	99666669	NM_173760	0.583	-	Ppip5k2
chr9	98464149	98488794	NM_015827	0.583	+	Copb2
chr7	7235026	7252222	NM_011334	0.583	-	Clcn4-2
chrX	99338158	99352430	NM_146235	0.583	-	Ercc6l
chr18	78296829	78338858	NM_001171011	0.583	-	Slc14a1
chr2	22629846	22731173	NM_019456	0.583	+	Apbb1ip
chr7	135008872	135020337	NM_146259	0.582	-	Zfp668
chr4	57956244	57969283	NM_011660	0.582	-	Txn1
chr6	11850372	11857446	NM_010886	0.582	-	Ndufa4
chr11	55328314	55421292	NM_020492	0.582	-	Glra1
chr8	36528318	36558587	NM_026067	0.582	-	Eri1
chr13	37437213	37510905	NM_010745	0.582	+	Ly86
chr7	3664106	3671984	NM_011095	0.582	-	Lilrb3
chr13	101053069	101087643	NM_021545	0.582	-	Naip7
chr15	76369372	76372560	NM_029643	0.582	+	Slc52a2
chrX	7722552	7725089	NR_033561	0.582	+	2900002K06Rik
chr7	3859881	3867103	NM_011090	0.581	-	Lilra6
chr7	3859881	3867103	NR_028115	0.581	-	Lilra6
chr3	104667423	104732981	NM_153091	0.581	+	St7l
chr3	104667423	104732981	NM_001253702	0.581	+	St7l
chr3	104667423	104732981	NR_045578	0.581	+	St7l
chr3	104667423	104732981	NM_001253703	0.581	+	St7l
chr3	104625702	104667423	NM_009797	0.581	-	Capza1
chr7	135377964	135381545	NM_177001	0.581	-	9130023H24Rik
chr9	22030146	22047798	NM_172763	0.581	+	Zfp809
chr9	22030146	22044137	NR_028420	0.581	+	Zfp809
chr2	48758273	48804787	NR_033442	0.580	-	Orc4
chr2	48758371	48804787	NM_011958	0.580	-	Orc4
chr2	48787266	48804787	NM_001177313	0.580	-	Orc4
chr9	107436275	107440987	NM_019704	0.580	+	Tmem115
chr19	5088537	5092879	NM_026553	0.580	+	Yif1a
chr2	26449106	26459730	NM_026212	0.580	-	Agpat2
chr2	173902551	173925272	NM_172675	0.579	+	Stx16
chr2	173902551	173925272	NM_001102423	0.579	+	Stx16
chr2	173902551	173925272	NM_001102425	0.579	+	Stx16
chr2	173902551	173925272	NM_001102424	0.579	+	Stx16
chr5	91786286	91832020	NM_007568	0.579	-	Btc
chr9	22030155	22044137	NM_001164624	0.579	+	Zfp809
chr5	135076134	135090893	NM_022964	0.579	-	Lat2
chr5	135076134	135090893	NM_020044	0.579	-	Lat2
chr17	73186043	73200535	NM_027166	0.579	+	Ypel5
chr14	56403831	56407694	NM_001164108	0.579	-	Ripk3
chr14	56403831	56407694	NM_019955	0.579	-	Ripk3
chr14	56403831	56407694	NM_001164107	0.579	-	Ripk3
chr3	87734235	87744608	NM_177663	0.579	+	Isg20l2
chr19	47940283	47960795	NM_026619	0.579	+	Gsto2
chr3	54532600	54539286	NM_027148	0.578	-	Exosc8
chr3	54532600	54539286	NM_001163570	0.578	-	Exosc8
chr9	107456913	107464598	NM_019713	0.578	+	Rassf1
chr4	130469248	130492063	NM_010686	0.578	+	Laptm5
chr17	36322515	36327096	NM_008208	0.577	-	H2-T3
chr18	34504539	34533069	NM_007874	0.577	-	Reep5
chr10	7383168	7384421	NR_030698	0.577	+	A630066F11Rik
chr7	28441395	28459617	NM_001081292	0.577	-	Map3k10
chr7	3788411	3796653	NM_011089	0.577	-	Pira2
chr17	34335139	34338399	NM_010724	0.577	+	Psmb8
chr16	30021927	30039565	NR_045878	0.577	-	9030404E10Rik
chr19	53515701	53539286	NR_028427	0.576	-	5830416P10Rik
chr14	79859743	79881075	NM_018765	0.576	-	Wbp4
chr5	33943001	33972284	NM_178390	0.576	-	Fam53a
chr9	74885538	74908120	NM_021548	0.576	+	Arpp19
chrX	71162208	71167283	NM_001177965	0.576	-	Naa10
chrX	71162208	71167283	NM_019870	0.576	-	Naa10
chr2	29745582	29778058	NM_013615	0.575	+	Odf2
chr12	32858261	32893335	NM_020272	0.575	-	Pik3cg
chr2	164825856	164860279	NM_144892	0.575	-	Ncoa5
chr4	128984343	129012614	NM_009030	0.575	-	Rbbp4
chr8	72332585	72345769	NM_198101	0.575	+	Gmip
chr2	44967779	44969604	NM_001177395	0.575	+	Gm13476
chr11	115676052	115684416	NM_029557	0.575	+	Tsen54
chr15	35301300	35860984	NM_177151	0.575	+	Vps13b
chr17	48549404	48556591	NM_207219	0.574	+	AI314976
chr17	28726536	28759399	NM_016795	0.574	-	Srpk1
chr1	152239967	152297065	NM_133780	0.574	+	Tpr
chr15	36525412	36538728	NM_008774	0.574	-	Pabpc1
chr9	20820403	20833240	NM_010493	0.573	+	Icam1
chr10	127947305	127962915	NM_011843	0.573	-	Esyt1
chr9	95357312	95412415	NM_026476	0.572	-	2610101N10Rik
chr9	95357312	95412415	NM_001114977	0.572	-	2610101N10Rik
chr2	148697467	148701204	NM_009976	0.572	-	Cst3
chrX	7719481	7722928	NM_001166411	0.572	-	Rbm3
chrX	7719481	7722928	NM_001166410	0.572	-	Rbm3
chrX	7719481	7722928	NM_001166409	0.572	-	Rbm3
chrX	7716100	7722928	NM_016809	0.572	-	Rbm3
chr2	74352893	74417005	NM_001110209	0.572	-	Lnp
chr2	74352893	74417005	NM_027133	0.572	-	Lnp
chr11	121083902	121090254	NM_001254735	0.572	-	BC017643
chr14	44740831	44749036	NM_029131	0.572	-	4930503E14Rik
chr2	126964504	126969193	NM_001163527	0.572	-	Itpripl1
chr4	44025514	44045718	NM_001080385	0.571	+	Clta
chr4	44025514	44045718	NM_001080384	0.571	+	Clta
chr4	44025514	44045718	NM_016760	0.571	+	Clta
chr4	44025514	44045718	NM_001080386	0.571	+	Clta
chr5	114813580	114830514	NM_026145	0.571	-	Kctd10
chr5	114813580	114830514	NM_001159941	0.571	-	Kctd10
chr10	19311763	19330031	NM_010511	0.571	+	Ifngr1
chr12	86640463	86680312	NM_145138	0.571	-	Nek9
chr3	40870247	40886968	NM_027558	0.571	-	Pgrmc2
chr13	20182375	20700222	NM_080288	0.570	+	Elmo1
chr1	99666755	99689548	NM_026250	0.570	+	Gin1
chr12	88221652	88225764	NM_145836	0.570	-	6430527G18Rik
chr14	63295164	63379949	NM_008715	0.570	-	Ints6
chr13	51740600	51746031	NM_025415	0.570	+	Cks2
chr14	55045745	55048587	NM_026851	0.570	+	Mrpl52
chr11	62416587	62416650	NR_028526	0.569	+	Snord49b
chr14	32187149	32249219	NM_011894	0.569	-	Sh3bp5
chr19	11015970	11023756	NM_023731	0.569	-	Ccdc86
chr19	6984187	6985516	NM_026306	0.569	+	Trmt112
chr19	6984187	6985516	NM_001166370	0.569	+	Trmt112
chr7	126858607	126864279	NM_145585	0.568	-	Thumpd1
chr7	122094787	122127481	NR_040319	0.568	+	A730082K24Rik
chr10	17731066	17743058	NM_028440	0.567	-	3110003A17Rik
chr15	36926781	36937157	NM_026521	0.567	-	Zfp706
chr4	45118081	45120985	NM_001134646	0.566	-	Tomm5
chr4	45118081	45120985	NM_001099675	0.566	-	Tomm5
chr4	106806766	106850971	NM_025617	0.565	-	2210012G02Rik
chr15	76734500	76736748	NM_012053	0.565	+	Rpl8
chr14	79881000	79982283	NM_007920	0.565	+	Elf1
chrX	105011910	105068248	NM_001163104	0.564	+	Fam46d
chr11	114751354	114765965	NM_170758	0.563	+	Cd300a
chr19	46605598	46647575	NM_019718	0.563	-	Arl3
chr19	45122065	45130873	NM_001178012	0.562	+	Sfxn3
chr19	45122065	45130873	NM_053197	0.562	+	Sfxn3
chr19	45122065	45130873	NM_001178013	0.562	+	Sfxn3
chr17	34161927	34162037	NR_029800	0.562	-	Mir219-1
chr6	128380124	128388649	NM_010219	0.562	-	Fkbp4
chr1	157405249	157534363	NM_028250	0.562	+	Acbd6
chr1	157405249	157419417	NM_026683	0.562	+	Acbd6
chr1	157405249	157434924	NM_001145781	0.562	+	Acbd6
chr19	6981308	6984135	NM_012021	0.561	-	Prdx5
chr17	34132956	34137278	NM_001001892	0.560	-	H2-K1
chr1	130260283	130313993	NM_177445	0.560	-	Dars
chr1	130308694	130313993	NM_145507	0.560	-	Dars
chr3	108357259	108357320	NR_028538	0.560	-	Scarna2
chr9	44211841	44215631	NM_021789	0.560	-	Trappc4
chr1	79603450	79668547	NM_183027	0.560	-	Ap1s3
chr4	86500002	86503271	NM_009096	0.560	-	Rps6
chr8	72229036	72240385	NM_181274	0.560	-	Zfp869
chr19	46404301	46413150	NM_001164295	0.560	-	Cuedc2
chr19	46404301	46413150	NM_001164294	0.560	-	Cuedc2
chr19	46404301	46413150	NM_001164293	0.560	-	Cuedc2
chr19	46404301	46413150	NM_001164292	0.560	-	Cuedc2
chr19	46404301	46413150	NM_001164291	0.560	-	Cuedc2
chr19	46404301	46413150	NM_001164290	0.560	-	Cuedc2
chr19	46404301	46413150	NM_024192	0.560	-	Cuedc2
chr7	51827814	51842216	NM_008437	0.559	+	Napsa
chr19	6276895	6300096	NM_010119	0.559	+	Ehd1
chr13	3853418	3854007	NM_001008706	0.559	+	Calm5
chr6	108778634	108809350	NM_138677	0.558	+	Edem1
chr9	74885420	74908120	NM_001142655	0.558	+	Arpp19
chr5	145037929	145041383	NR_040432	0.558	+	Gm15708
chr14	67604076	67627714	NM_009761	0.558	-	Bnip3l
chr2	51779968	51790164	NM_001141982	0.558	-	Rbm43
chr3	68808893	68838545	NM_133786	0.557	+	Smc4
chr7	3789723	3849722	NM_011094	0.557	-	Pira7
chr7	130112571	130113973	NR_045614	0.557	-	4930413G21Rik
chr10	39332739	39375113	NM_134000	0.557	+	Traf3ip2
chr2	164881135	164897154	NM_170702	0.556	+	Cd40
chr2	164881135	164897154	NM_170704	0.556	+	Cd40
chr2	164881135	164897154	NM_170703	0.556	+	Cd40
chr2	164881135	164897154	NR_027852	0.556	+	Cd40
chr2	164881135	164897154	NM_011611	0.556	+	Cd40
chr3	51319239	51364745	NM_080793	0.556	-	Setd7
chr1	173341811	173348873	NM_009480	0.556	+	Usf1
chr2	157104833	157152054	NM_019642	0.556	+	Rpn2
chr4	106986967	107032428	NM_145550	0.556	+	Yipf1
chr4	106986967	107032428	NM_001205156	0.556	+	Yipf1
chr12	32858261	32893203	NM_001146201	0.555	-	Pik3cg
chr8	3676476	3680921	NM_025701	0.555	+	Trappc5
chr8	87470889	87480502	NM_144929	0.555	+	Rtbdn
chr2	29887077	29904399	NM_001008498	0.555	-	Wdr34
chrX	20502660	20508650	NM_008823	0.554	-	Cfp
chr6	40562313	40563309	NM_001001451	0.554	-	Tas2r138
chr12	102114891	102146408	NM_001177673	0.554	-	Gpr68
chr12	102114891	102146408	NM_175493	0.554	-	Gpr68
chr11	19962306	20012954	NM_146243	0.554	-	Actr2
chr1	157883165	157900866	NM_001160182	0.553	+	Tor1aip2
chr4	115410677	115449932	NM_172698	0.553	+	4732418C07Rik
chr7	3789755	3849695	NM_011088	0.553	-	Pira11
chr7	3789728	3849694	NM_011091	0.553	-	Pira4
chr7	3835813	3849694	NM_001166672	0.553	-	Gm14548
chr8	97856183	97871413	NM_133954	0.553	+	AA960436
chr3	54539460	54553717	NM_025442	0.552	+	Alg5
chr6	129300261	129315321	NM_177686	0.552	+	Clec12a
chr10	61917590	61949553	NM_133672	0.552	-	Vps26a
chr11	48851161	48864744	NM_173434	0.552	-	9930111J21Rik2
chr9	114665953	114691111	NM_133978	0.551	-	Cmtm7
chr9	114665953	114691111	NM_001252479	0.551	-	Cmtm7
chr5	92391907	92401163	NR_028429	0.551	+	Thap6
chr7	87856468	87948217	NM_016721	0.551	-	Iqgap1
chr3	40603872	40620805	NM_011495	0.551	+	Plk4
chr3	40603872	40620805	NR_045576	0.551	+	Plk4
chr3	40603872	40620805	NM_173169	0.551	+	Plk4
chr1	154684124	154749776	NM_001160256	0.550	-	Smg7
chr1	154684124	154749776	NM_001005507	0.550	-	Smg7
chr7	107855215	107990144	NM_178764	0.550	+	Fam168a
chr5	100469012	100497784	NM_026421	0.549	+	Enoph1
chr5	100469012	100497784	NM_001163035	0.549	+	Enoph1
chr5	100469012	100497784	NR_027990	0.549	+	Enoph1
chrX	147006049	147022692	NM_029943	0.549	-	Apex2
chr2	43410848	43538235	NM_027552	0.549	+	Kynu
chr4	117556934	117559934	NM_033617	0.549	-	Atp6v0b
chr17	35561791	35565306	NM_023124	0.548	+	H2-Q8
chr15	5066612	5069140	NM_026069	0.547	+	Rpl37
chr10	128184934	128203624	NM_001253705	0.547	+	Wibg
chr10	128184934	128203624	NM_030100	0.547	+	Wibg
chr7	74378716	74517744	NM_001033713	0.546	-	Mef2a
chr14	75536231	75630649	NM_008879	0.546	+	Lcp1
chr15	97869174	97924000	NM_144851	0.546	-	Senp1
chr5	100462597	100468241	NM_016690	0.546	-	Hnrpdl
chr19	53603807	53615812	NM_001085390	0.546	+	Dusp5
chr11	75345195	75391074	NM_001199284	0.545	+	Slc43a2
chr11	75345195	75391074	NM_173388	0.545	+	Slc43a2
chr10	7350033	7383382	NM_008786	0.545	-	Pcmt1
chr14	22569752	22617947	NM_026283	0.544	+	Samd8
chr17	35561821	35565306	NM_207648	0.544	+	H2-Q6
chr4	100824578	100937887	NM_146145	0.544	-	Jak1
chr8	73418620	73421342	NM_029751	0.544	-	Rpl18a
chr6	128388774	128453299	NR_028593	0.544	+	Gm10069
chr6	128388774	128425863	NR_028592	0.544	+	Gm10069
chr6	146060001	146450434	NM_019923	0.543	-	Itpr2
chr6	146060001	146450434	NM_010586	0.543	-	Itpr2
chr5	34185760	34240615	NM_175231	0.543	+	Whsc1
chr5	34185760	34240615	NM_001081102	0.543	+	Whsc1
chr5	34185760	34219932	NM_001177884	0.543	+	Whsc1
chr6	126873436	126889573	NM_009013	0.543	-	Rad51ap1
chr6	47827553	47858483	NM_146175	0.543	+	Zfp282
chr2	154385374	154395588	NM_007891	0.542	-	E2f1
chr12	4924158	5054216	NM_001099628	0.542	+	Atad2b
chr19	7012559	7015997	NM_001177362	0.542	-	Gpr137
chr17	37085299	37088737	NM_029632	0.542	-	Ppp1r11
chr17	46872661	46889161	NM_028065	0.542	-	Cnpy3
chr7	130114077	130123697	NM_175023	0.542	+	Rbbp6
chr7	130114077	130146086	NM_011247	0.542	+	Rbbp6
chr7	139507346	139509974	NR_028578	0.541	+	Gm10584
chr13	5860734	5869639	NM_011803	0.541	+	Klf6
chr13	37917906	38027403	NM_026830	0.541	+	Rreb1
chr10	77899491	77927693	NM_172134	0.540	-	Pdxk
chr2	90901947	90910378	NM_026721	0.540	-	Slc39a13
chr7	53128209	53139096	NM_133950	0.539	+	Kdelr1
chr13	37918780	38043871	NR_033615	0.539	+	Rreb1
chr13	37918780	38027403	NM_001177868	0.539	+	Rreb1
chr15	34012473	34072140	NM_026002	0.539	+	Mtdh
chr16	36935068	36963300	NM_008225	0.539	+	Hcls1
chr16	64851910	64859317	NM_178647	0.539	+	Cggbp1
chr6	87792608	87801100	NM_001109746	0.538	-	Cnbp
chr6	87792608	87801100	NM_013493	0.538	-	Cnbp
chr6	87792608	87801100	NM_001109745	0.538	-	Cnbp
chr16	18248975	18254865	NM_001080999	0.538	+	Trmt2a
chr16	18248975	18254865	NM_001195205	0.538	+	Trmt2a
chr16	18248975	18254865	NM_001081000	0.538	+	Trmt2a
chr4	129013269	129024273	NM_025970	0.537	+	Zbtb8os
chr4	133088456	133101942	NM_010948	0.537	-	Nudc
chr6	113328106	113340441	NM_026552	0.537	+	Arpc4
chr6	113328106	113340441	NM_001170486	0.537	+	Arpc4
chr6	113328106	113340441	NM_001170485	0.537	+	Arpc4
chr15	77414587	77426555	NM_177820	0.536	-	Apol10b
chr17	27693518	27700617	NM_001166546	0.536	+	Hmga1
chr17	27693518	27700617	NM_001166545	0.536	+	Hmga1
chr17	27693518	27700617	NM_001166544	0.536	+	Hmga1
chr17	27693518	27700617	NM_001166543	0.536	+	Hmga1
chr17	27693518	27700617	NM_001166542	0.536	+	Hmga1
chr17	27693518	27700617	NM_001166541	0.536	+	Hmga1
chr17	27693518	27700617	NM_001166540	0.536	+	Hmga1
chr17	27693518	27700617	NM_001166539	0.536	+	Hmga1
chr17	27693518	27700617	NM_001166536	0.536	+	Hmga1
chr17	27693518	27700617	NM_001166535	0.536	+	Hmga1
chr17	27693518	27700617	NM_001025427	0.536	+	Hmga1
chr17	27693518	27700617	NM_001039356	0.536	+	Hmga1
chr16	21794419	21809112	NR_037958	0.535	+	1300002E11Rik
chr16	21794419	21806198	NR_037957	0.535	+	1300002E11Rik
chr7	29573987	29583984	NM_177158	0.535	+	Rinl
chr6	121322950	121423696	NM_001033354	0.534	-	Iqsec3
chr7	149628372	149630310	NM_009405	0.534	+	Tnni2
chr1	108434755	108610867	NM_009741	0.534	-	Bcl2
chr1	108608349	108610867	NM_177410	0.534	-	Bcl2
chr5	130464890	130478698	NM_010368	0.534	-	Gusb
chr9	117949616	117973025	NM_013727	0.534	+	Azi2
chr9	117949616	117969602	NM_001048146	0.534	+	Azi2
chr15	96401848	96472774	NM_001166456	0.533	-	Slc38a1
chr7	20191570	20214787	NM_009046	0.532	-	Relb
chr15	78389598	78403213	NM_009008	0.532	-	Rac2
chr11	72774670	72806545	NM_001163336	0.531	+	Atp2a3
chr11	72774670	72806545	NM_001163337	0.531	+	Atp2a3
chr11	72774670	72806545	NM_016745	0.531	+	Atp2a3
chr17	27693548	27700617	NM_001166537	0.531	+	Hmga1
chr17	27693548	27700617	NM_016660	0.531	+	Hmga1
chr2	118533252	118554174	NM_177568	0.531	-	Plcb2
chr1	52220293	52290076	NM_001081081	0.531	-	Gls
chr1	52242124	52290076	NM_001113383	0.531	-	Gls
chr5	65344333	65351273	NM_011604	0.530	-	Tlr6
chr7	135380870	135388614	NM_146205	0.529	+	Armc5
chr17	25397455	25410859	NM_001177609	0.528	-	Ube2i
chr19	7012559	7016940	NM_001177361	0.528	-	Gpr137
chr19	6919112	6932701	NM_001081291	0.527	-	Ccdc88b
chr6	91414269	91423417	NM_133928	0.527	-	Chchd4
chr11	82765603	82778352	NM_183201	0.527	+	Slfn5
chr14	67254094	67352166	NM_013461	0.526	+	Adra1a
chr4	98590500	98602224	NM_146144	0.526	+	Usp1
chr1	84903279	84931658	NM_027921	0.526	-	Slc16a14
chr2	29745239	29778058	NM_001177661	0.525	+	Odf2
chr2	29745239	29778058	NM_001113214	0.525	+	Odf2
chr2	29745239	29787266	NM_001113213	0.525	+	Odf2
chr2	29745239	29787266	NM_001177659	0.525	+	Odf2
chr13	120277666	120284312	NM_001177666	0.525	+	Gm7120
chr5	29761206	29778709	NM_001033457	0.524	+	Nom1
chr17	27693597	27700616	NM_001166477	0.524	+	Hmga1-rs1
chr17	27693597	27700616	NM_001166476	0.524	+	Hmga1-rs1
chr5	92377929	92392094	NM_026557	0.524	-	Rchy1
chr7	97273345	97278446	NR_046007	0.524	-	2310010J17Rik
chr19	5490454	5494031	NM_007687	0.524	+	Cfl1
chr9	32229792	32348953	NM_008026	0.523	-	Fli1
chr14	73542591	73583861	NR_033185	0.523	+	Rcbtb2
chr3	90070455	90084587	NM_201407	0.523	+	Dennd4b
chr13	97946285	97968312	NM_010422	0.522	-	Hexb
chr14	103381765	103381849	NR_039592	0.521	-	Mir5130
chr5	125866334	125870387	NM_019639	0.521	-	Ubc
chr17	35792579	35804537	NM_175137	0.521	-	Vars2
chr2	152857587	152881511	NM_001011732	0.521	+	Xkr7
chr14	103375797	103381854	NM_177715	0.520	-	Kctd12
chr5	75402448	75440651	NM_028850	0.520	-	Chic2
chr10	60561389	60610413	NM_009163	0.520	-	Sgpl1
chr10	81069052	81072581	NR_030677	0.520	+	BC025920
chr6	51410433	51419893	NM_016806	0.519	-	Hnrnpa2b1
chr6	51410930	51419893	NM_182650	0.519	-	Hnrnpa2b1
chr1	55042012	55084322	NM_031179	0.519	-	Sf3b1
chr1	89516886	89617083	NM_010566	0.519	+	Inpp5d
chr1	89516886	89617083	NM_001110192	0.519	+	Inpp5d
chr1	89516886	89617083	NM_001110193	0.519	+	Inpp5d
chr15	97923019	97962878	NM_001163488	0.519	+	Pfkm
chr11	121083902	121090623	NM_001252549	0.519	-	BC017643
chr11	121083902	121090623	NM_001252548	0.519	-	BC017643
chr11	121083902	121090623	NM_144832	0.519	-	BC017643
chr11	121083902	121090623	NM_001252550	0.519	-	BC017643
chr17	79318342	79336410	NM_001024806	0.518	-	Cebpz
chr2	132607013	132620808	NM_007694	0.518	+	Chgb
chr10	84300892	84369283	NM_027689	0.518	+	Rfx4
chr19	12502394	12506600	NM_019540	0.517	+	Pfpl
chr2	151907264	151921538	NM_001160410	0.517	+	Scrt2
chr2	17948875	17952204	NR_028378	0.516	+	Gm17762
chr5	52541447	52581758	NM_007839	0.516	-	Dhx15
chr5	52544562	52581758	NM_001042620	0.516	-	Dhx15
chr9	22135657	22193650	NM_028390	0.516	-	Anln
chr15	73410720	73426956	NM_001168255	0.516	-	Slc45a4
chr2	150493229	150494668	NR_040331	0.516	+	E130215H24Rik
chr7	20162635	20166005	NM_022409	0.515	+	Zfp296
chr11	62416961	62417023	NR_028550	0.515	+	Snord49a
chr7	148127479	148133557	NM_145387	0.514	+	Athl1
chr2	163899913	163981257	NM_021420	0.514	+	Stk4
chr13	52665248	52668594	NR_046069	0.514	-	Gm2848
chr7	108971145	108986338	NM_001122739	0.513	-	Inppl1
chrX	159339526	159472473	NM_001168571	0.513	+	Ctps2
chrX	159339526	159472473	NM_001168569	0.513	+	Ctps2
chrX	159339526	159472473	NM_018737	0.513	+	Ctps2
chr1	75211548	75215828	NM_009447	0.513	-	Tuba4a
chr1	38995993	39007121	NM_001011684	0.512	+	Nms
chr14	26531125	26588342	NM_001101433	0.512	-	Zcchc24
chr16	18240071	18248787	NM_011239	0.512	-	Ranbp1
chr1	59761651	59761714	NR_028521	0.511	+	Snord11
chr17	57418522	57468659	NM_001163816	0.511	+	Vav1
chr17	57418522	57468659	NM_001163815	0.511	+	Vav1
chr17	57418522	57468659	NM_011691	0.511	+	Vav1
chr5	143664794	143668403	NM_007393	0.511	-	Actb
chr2	126964504	126968326	NM_001163528	0.511	-	Itpripl1
chr12	85490122	85559831	NM_001163501	0.511	-	C130039O16Rik
chr9	57100128	57110406	NM_028820	0.511	-	1700017B05Rik
chr14	31984113	32020012	NM_022656	0.510	-	Nisch
chr2	164323024	164333801	NM_133779	0.510	+	Pigt
chr19	47969085	47993789	NM_001001738	0.510	-	Itprip
chr1	157882856	157900866	NM_001160180	0.510	+	Tor1aip2
chr14	14781527	14793739	NM_025435	0.509	-	Thoc7
chr14	14783454	14793739	NM_001013578	0.509	-	Thoc7
chr17	79336474	79347392	NM_028611	0.509	+	2410091C18Rik
chrX	159339491	159472473	NM_001168568	0.508	+	Ctps2
chr5	89088261	89104605	NM_001098476	0.508	-	Grsf1
chr7	51565633	51613723	NM_001034115	0.507	+	Shank1
chr19	44407815	44421233	NM_183216	0.507	+	Scd4
chr17	34248963	34258692	NM_010238	0.507	-	Brd2
chr17	6310544	6317474	NM_001166629	0.506	-	Dynlt1a
chr8	48794697	48799285	NM_172407	0.505	-	Cdkn2aip
chrX	163645025	163647150	NM_021278	0.505	-	Tmsb4x
chr15	73035534	73253621	NM_007982	0.505	-	Ptk2
chr15	73045986	73253621	NM_001130409	0.505	-	Ptk2
chr13	102450717	102538172	NM_001077495	0.504	-	Pik3r1
chr1	157882793	157915989	NM_172843	0.501	+	Tor1aip2
chr3	68696420	68808492	NM_026641	0.501	-	Ift80
chr17	25411068	25412473	NR_027452	0.499	+	Gm17801
chr2	57090088	57223130	NM_001145820	0.499	+	Gpd2
chr19	7012559	7015683	NM_001177360	0.499	-	Gpr137
chr19	7012559	7015683	NM_207220	0.499	-	Gpr137
chr9	108728650	108755300	NM_080437	0.498	+	Celsr3
chr14	120877682	120906414	NM_029519	0.498	+	Rap2a
chr3	51363678	51371038	NR_033624	0.498	+	5031434O11Rik
chr11	96912133	96930218	NM_001081434	0.497	+	Osbpl7
chr2	103809713	103822035	NM_001142336	0.497	+	Lmo2
chr7	89003907	89028954	NM_145375	0.496	+	Tm6sf1
chr5	52581919	52589223	NR_015537	0.495	+	9230114K14Rik
chr7	66484121	66562097	NM_011668	0.495	+	Ube3a
chr7	66484121	66562097	NM_001033962	0.495	+	Ube3a
chr7	66484119	66545188	NM_173010	0.494	+	Ube3a
chr4	60079340	60083347	NM_001134675	0.494	-	Mup7
chr12	103171133	103196453	NM_001167914	0.494	-	Atxn3
chr12	103157110	103196453	NM_029705	0.494	-	Atxn3
chr15	78586312	78603875	NM_008595	0.494	-	Mfng
chr19	4984354	4989971	NM_153553	0.494	-	Npas4
chr12	102114891	102137734	NM_001177674	0.493	-	Gpr68
chr6	136872229	136890238	NM_007486	0.493	-	Arhgdib
chr14	47773569	47809077	NM_008102	0.493	-	Gch1
chr11	5727862	5738019	NM_017401	0.492	-	Polm
chr7	66933880	66933970	NR_002895	0.492	-	Snord116
chr7	66933880	66933970	NR_033778	0.492	-	Snord116l1
chr7	66933880	66933970	NR_033779	0.492	-	Snord116l2
chr17	56382410	56382521	NR_029827	0.491	+	Mir7b
chr2	132423931	132478800	NR_033468	0.491	+	AU019990
chr2	132423931	132476340	NR_033469	0.491	+	AU019990
chr9	21034173	21043776	NM_001110305	0.491	-	Keap1
chr9	21034173	21043776	NM_001110307	0.491	-	Keap1
chr9	21034173	21043776	NM_001110306	0.491	-	Keap1
chr9	21034173	21043776	NM_016679	0.491	-	Keap1
chr13	29998443	30077932	NM_010093	0.491	-	E2f3
chr7	100006036	100022742	NM_001080995	0.491	-	4632434I11Rik
chr15	75931917	75950625	NM_144848	0.490	-	Eppk1
chr12	114252718	114312612	NM_001081170	0.489	+	Pacs2
chr12	109572590	109600444	NM_010010	0.489	+	Cyp46a1
chr9	57598517	57613667	NM_007713	0.487	-	Clk3
chr8	13567217	13677587	NM_009025	0.487	-	Rasa3
chr14	46277635	46277728	NR_039593	0.486	-	Mir5131
chr14	73542316	73583861	NM_134083	0.486	+	Rcbtb2
chr14	73542316	73583861	NM_001170694	0.486	+	Rcbtb2
chr12	113998865	114007197	NM_178911	0.485	+	Pld4
chr15	63760648	63892010	NM_144846	0.485	-	Fam49b
chr7	97278741	97357957	NM_001252521	0.485	+	Picalm
chr7	97278741	97357957	NM_001252523	0.485	+	Picalm
chr7	97278741	97357957	NM_001252522	0.485	+	Picalm
chr7	97278741	97357957	NM_146194	0.485	+	Picalm
chr7	97278741	97357957	NM_001252524	0.485	+	Picalm
chr7	97278741	97357957	NM_001252520	0.485	+	Picalm
chr7	129432638	129777915	NM_008855	0.484	+	Prkcb
chr7	31208322	31213765	NM_172142	0.484	+	Nfkbid
chr14	63379337	63448963	NR_045503	0.484	+	4931440J10Rik
chr17	57244807	57247180	NM_009404	0.484	+	Tnfsf9
chr4	140462274	140508501	NM_008812	0.483	+	Padi2
chr19	23833365	24024087	NM_177034	0.483	+	Apba1
chr6	91423744	91438452	NM_028766	0.483	+	Tmem43
chr8	73140742	73144749	NM_153074	0.482	+	Lrrc25
chr10	17443033	17445480	NM_010828	0.482	+	Cited2
chr11	48864234	48948889	NM_010999	0.482	+	Olfr56
chr14	53070067	53071077	NM_020514	0.481	+	Olfr1509
chr7	66874527	66934248	NR_015351	0.480	-	Ipw
chr1	137043410	137052845	NM_026823	0.479	+	Arl8a
chr8	87185229	87186751	NM_010499	0.478	-	Ier2
chr6	86433369	86438221	NR_040292	0.477	-	2310040G24Rik
chr6	86433369	86438221	NR_040293	0.477	-	2310040G24Rik
chr8	106750590	106772458	NM_021028	0.476	-	Tk2
chr8	106750590	106772458	NR_045642	0.476	-	Tk2
chr13	101051075	101086571	NM_010871	0.475	-	Naip6
chr17	25397455	25411255	NM_011665	0.475	-	Ube2i
chr2	44966657	44969604	NM_001177394	0.475	+	Gm13476
chr14	46212848	46277818	NM_176845	0.475	-	Ddhd1
chr14	46212848	46277818	NM_001042719	0.475	-	Ddhd1
chr14	46212848	46277818	NM_001039106	0.475	-	Ddhd1
chr13	37919261	38027403	NM_001039188	0.474	+	Rreb1
chr14	44020916	44026344	NM_027940	0.474	-	1700001F09Rik
chr3	21975573	22115516	NM_030732	0.474	+	Tbl1xr1
chr18	70727945	70785785	NM_010773	0.473	+	Mbd2
chr4	32687839	32689357	NM_010289	0.473	-	Gja10
chr13	62938244	62959730	NM_007994	0.473	-	Fbp2
chr14	75415833	75452339	NM_198642	0.471	+	5031414D18Rik
chr7	107792409	107810908	NM_013746	0.470	-	Plekhb1
chr7	107792409	107810908	NM_001163182	0.470	-	Plekhb1
chr4	20170999	20705815	NM_172987	0.469	-	Nkain3
chr10	128185510	128203624	NM_001170869	0.469	+	Wibg
chr10	128185510	128203624	NM_001253704	0.469	+	Wibg
chr2	90977516	91023204	NM_001177719	0.469	-	Madd
chr2	90977516	91023204	NM_145527	0.469	-	Madd
chr9	108710710	108720697	NM_030729	0.468	+	Nckipsd
chr4	144482729	144517548	NM_001172424	0.467	+	Dhrs3
chr7	133968166	133973733	NM_001146347	0.467	+	Fam57b
chr7	117916117	117955909	NM_009667	0.465	+	Ampd3
chr9	44260797	44262850	NM_009476	0.464	-	Upk2
chr5	121894761	121902483	NM_026129	0.464	-	Erp29
chr16	57549354	57572917	NM_001177871	0.463	+	Filip1l
chr14	62221672	62301210	NR_028264	0.463	-	Dleu2
chr6	117856799	117875640	NM_133834	0.463	+	Hnrnpf
chr6	117856799	117875640	NM_001166431	0.463	+	Hnrnpf
chr6	117856799	117875640	NM_001166430	0.463	+	Hnrnpf
chr13	120276063	120277191	NR_027974	0.463	-	3110070M22Rik
chr7	108971145	108986740	NM_010567	0.461	-	Inppl1
chr7	135021214	135029510	NM_172749	0.461	+	Zfp646
chr10	80820314	80826780	NM_028657	0.461	+	Mfsd12
chr1	87613657	87633181	NM_177055	0.460	-	A630001G21Rik
chr6	113316654	113327514	NM_133932	0.459	-	Tada3
chr15	96401848	96473344	NM_001166458	0.458	-	Slc38a1
chr11	109312169	109334543	NM_134038	0.458	-	Slc16a6
chr5	115373248	115387920	NM_145209	0.457	+	Oasl1
chr7	36119255	36177306	NM_027897	0.457	+	Rhpn2
chr10	70810540	70848633	NM_027184	0.457	+	Ipmk
chr11	53444824	53448204	NM_008355	0.456	-	Il13
chr5	151374217	151397100	NM_133898	0.454	-	N4bp2l1
chr14	56503805	56515618	NM_027143	0.454	+	Khnyn
chr19	5795689	5802671	NR_002847	0.453	-	Malat1
chr7	52713313	52715256	NM_010240	0.452	-	Ftl1
chr10	36853048	36858732	NM_008538	0.451	-	Marcks
chr5	137736931	137748902	NM_001109910	0.450	-	Srrt
chr5	137736931	137748902	NM_001109909	0.450	-	Srrt
chr5	137736931	137748902	NM_031405	0.450	-	Srrt
chr6	134819110	134847833	NM_001167696	0.449	-	Gpr19
chr6	134819110	134847833	NM_001167695	0.449	-	Gpr19
chr9	44887265	44916614	NM_001005421	0.449	+	Amica1
chr5	32438844	32460212	NM_008037	0.448	+	Fosl2
chr10	13686184	13871184	NM_010437	0.447	+	Hivep2
chr9	50583329	50651744	NM_133981	0.447	+	Alg9
chr9	50583329	50651744	NR_045601	0.447	+	Alg9
chr2	129195637	129201469	NR_015474	0.447	+	Gm14047
chr3	106842421	106857240	NR_033498	0.446	+	AI504432
chr5	124795447	124804637	NM_013812	0.446	-	Cdk2ap1
chr17	34248963	34256845	NR_037970	0.444	-	Brd2
chr7	86058650	86065282	NM_020583	0.443	+	Isg20
chr8	74512380	74533525	NM_024444	0.442	-	Cyp4f18
chr2	157740388	157770455	NM_198627	0.441	+	Vstm2l
chr11	109334687	109434643	NM_028710	0.440	+	Arsg
chr13	54838033	54851030	NM_012014	0.440	-	Gprin1
chr2	32462480	32476324	NM_016973	0.440	+	St6galnac6
chr2	32462480	32476324	NM_001025310	0.440	+	St6galnac6
chr2	44839153	44968799	NM_015753	0.438	-	Zeb2
chr6	134819110	134847943	NM_001167694	0.436	-	Gpr19
chr6	134819110	134847943	NM_001167700	0.436	-	Gpr19
chr6	134819110	134847943	NR_072990	0.436	-	Gpr19
chr5	121902717	121945430	NM_029912	0.436	+	Tmem116
chr4	154296318	154302186	NM_178931	0.435	-	Tnfrsf14
chr16	32400591	32408313	NM_001160402	0.434	+	Tm4sf19
chr19	26679649	26852811	NM_011416	0.434	+	Smarca2
chr6	134847978	134850803	NR_029441	0.432	+	2810454H06Rik
chr11	101034311	101036757	NM_007721	0.432	-	Ccr10
chr4	149493452	149518277	NM_019741	0.431	+	Slc2a5
chr4	107474863	107549445	NR_033496	0.431	+	Lrp8
chr4	107474863	107549445	NM_001080926	0.431	+	Lrp8
chr19	41003416	41069025	NM_008528	0.430	-	Blnk
chr6	124670735	124683163	NM_013545	0.430	-	Ptpn6
chr8	14888535	14901719	NM_012000	0.430	+	Cln8
chr4	144483039	144517548	NM_011303	0.430	+	Dhrs3
chr6	51420614	51433703	NM_007624	0.429	+	Cbx3
chr14	70564024	70576622	NM_001253736	0.426	-	Pdlim2
chr11	115660665	115674906	NM_080643	0.423	-	Caskin2
chr9	54386790	54392827	NM_173778	0.423	+	Sh2d7
chr1	137005074	137029152	NM_007955	0.423	-	Ptprv
chr11	3189133	3209086	NR_045109	0.423	+	Patz1
chr11	3189133	3209086	NR_045108	0.423	+	Patz1
chr2	150443846	150493976	NM_080575	0.422	-	Acss1
chr13	120276845	120284312	NM_001039244	0.422	+	Gm7120
chr8	72816764	72826351	NM_001024922	0.421	-	Ddx49
chr3	89883442	89904824	NM_001253740	0.420	+	Tpm3
chr3	89883442	89904824	NM_001253738	0.420	+	Tpm3
chr7	106035252	106289654	NM_178635	0.420	-	Uvrag
chr1	74936517	74939709	NM_021541	0.419	-	Cryba2
chr17	88840051	88889873	NM_180974	0.419	+	Foxn2
chrX	147024463	147078403	NM_008824	0.418	+	Pfkfb1
chr1	137029301	137041897	NM_177081	0.418	+	Ptpn7
chr1	132697478	132711317	NM_001170632	0.417	+	Fcamr
chr1	132697478	132711317	NM_144960	0.417	+	Fcamr
chr2	180447250	180453222	NM_029607	0.417	+	2310003C23Rik
chr17	57231445	57245365	NR_033508	0.417	-	Gm11110
chr7	87297775	87297901	NR_035491	0.415	-	Mir1965
chr9	21001148	21017692	NM_019798	0.415	+	Pde4a
chr11	109312169	109334910	NM_001029842	0.415	-	Slc16a6
chr15	5068420	5068480	NR_028091	0.415	+	Snord72
chr11	75469516	75488136	NM_001080775	0.413	+	Myo1c
chr7	26067197	26079167	NM_027882	0.413	+	Cic
chr7	26067197	26079167	NM_001110131	0.413	+	Cic
chr7	26067197	26079167	NM_001110132	0.413	+	Cic
chr4	155603152	155608966	NM_198305	0.413	-	Klhl17
chrX	11711579	11737472	NR_045434	0.412	-	2900008C10Rik
chr7	148449081	148452323	NM_016850	0.412	-	Irf7
chr7	148449081	148452323	NM_001252601	0.412	-	Irf7
chr7	148449081	148452323	NM_001252600	0.412	-	Irf7
chr19	6400582	6415216	NM_011242	0.412	+	Rasgrp2
chrX	11613863	11737481	NM_001168321	0.411	-	Bcor
chr17	29497858	29516480	NM_001159538	0.411	+	Fgd2
chr17	29497858	29516480	NM_013710	0.411	+	Fgd2
chr6	106660372	106699031	NM_008370	0.410	-	Il5ra
chr2	180415763	180436805	NM_011805	0.410	-	Dido1
chr2	180392668	180436805	NM_175551	0.410	-	Dido1
chr9	35088689	35093008	NR_040715	0.407	+	4933422A05Rik
chr5	64985101	65001938	NR_045078	0.405	-	Gm3716
chr8	73121388	73132213	NM_133772	0.405	-	Ssbp4
chr2	17976863	18134017	NM_010804	0.405	+	Mllt10
chr5	37633318	37683370	NM_001136058	0.405	+	Crmp1
chr5	110660022	110685670	NM_027922	0.403	+	Ankle2
chr5	110660022	110685670	NM_001253814	0.403	+	Ankle2
chr17	34248963	34259552	NM_001204973	0.403	-	Brd2
chrX	34451266	34529690	NM_001177323	0.403	-	Sept6
chrX	34453438	34529690	NM_001253706	0.403	-	Sept6
chrX	34451266	34529690	NM_019942	0.403	-	Sept6
chrX	34453438	34529690	NM_001177324	0.403	-	Sept6
chr9	103325907	103363590	NR_040466	0.401	+	5830418P13Rik
chr14	33472304	33498458	NM_001195097	0.400	-	3425401B19Rik
chr1	157851728	157881947	NM_001160019	0.400	-	Tor1aip1
chr1	192771524	192803175	NR_027352	0.400	-	Vash2
chr18	60963502	60972306	NM_010545	0.399	+	Cd74
chr18	60963502	60972306	NM_001042605	0.399	+	Cd74
chr8	48752531	48760513	NM_023503	0.399	-	Ing2
chr17	13115722	13115783	NR_028479	0.397	+	Snora20
chr8	125149035	125223009	NM_009824	0.394	-	Cbfa2t3
chr2	80341451	80421122	NM_016965	0.393	-	Nckap1
chr7	86059120	86065282	NM_001113527	0.391	+	Isg20
chr14	34754224	34760384	NM_019506	0.391	+	Gdf2
chr13	58388876	58456223	NM_175214	0.388	-	Kif27
chr10	80599015	80614402	NM_010731	0.388	+	Zbtb7a
chr9	110379497	110426944	NM_001163569	0.388	+	Kif9
chr11	62418031	62418088	NR_028541	0.387	+	Snord65
chr13	31038444	31039630	NM_153072	0.387	-	Hus1b
chr7	26466176	26471577	NM_172148	0.387	+	B9d2
chr12	45306883	45311055	NM_013760	0.387	-	Dnajb9
chr8	72826683	72836889	NM_021538	0.385	+	Cope
chr6	48504797	48520721	NM_177736	0.385	+	Lrrc61
chr6	48504797	48520721	NM_001110160	0.385	+	Lrrc61
chr9	110379461	110427678	NM_010628	0.384	+	Kif9
chr17	15658538	15664265	NM_008799	0.383	-	Pdcd2
chr2	118354492	118375414	NM_138313	0.383	-	Bmf
chr2	24240916	24264249	NM_177611	0.381	+	Psd4
chr19	46576137	46590945	NM_053100	0.379	+	Trim8
chr2	90273045	90420804	NM_008982	0.378	-	Ptprj
chr4	108132030	108232020	NM_175472	0.378	+	Zcchc11
chr2	129418930	129457964	NM_007547	0.376	+	Sirpa
chr2	129418930	129457964	NM_001177647	0.376	+	Sirpa
chr14	56497756	56503093	NM_019820	0.376	-	Cbln3
chr3	89673245	89717084	NM_010559	0.376	-	Il6ra
chr4	140283269	140298558	NM_153106	0.374	-	Padi6
chr17	34066838	34074632	NM_009059	0.374	+	Rgl2
chr13	113784075	113790602	NM_001037914	0.373	+	Gm6320
chr6	35202731	35212059	NR_027875	0.372	+	1810058I24Rik
chr9	106105438	106117718	NM_011876	0.370	+	Twf2
chr1	192771524	192802877	NM_144879	0.369	-	Vash2
chr4	140622426	140634260	NM_025383	0.369	-	Necap2
chr6	35202698	35212059	NR_015608	0.369	+	1810058I24Rik
chr12	81221532	81233831	NR_033514	0.364	-	2310015A10Rik
chr7	25876133	25917479	NM_011138	0.364	-	Pou2f2
chr7	25876133	25917479	NM_001163556	0.364	-	Pou2f2
chr7	25876133	25917479	NM_001163555	0.364	-	Pou2f2
chr7	25876133	25917479	NM_001163554	0.364	-	Pou2f2
chr13	55546694	55560938	NM_011938	0.362	+	Grk6
chr13	55546694	55562288	NM_001112711	0.362	+	Grk6
chr13	55546694	55562288	NM_001038018	0.362	+	Grk6
chr14	33221388	33279095	NM_009891	0.362	-	Chat
chr11	62387987	62413807	NM_011706	0.362	+	Trpv2
chr11	101037430	101052034	NM_016782	0.361	+	Cntnap1
chr9	110328429	110379198	NM_177771	0.361	-	Klhl18
chr1	158240865	158258166	NM_130456	0.361	+	Nphs2
chr9	59387473	59412912	NM_010421	0.361	+	Hexa
chr19	4316146	4397077	NM_001001984	0.361	-	Kdm2a
chr5	93696598	93705257	NM_007635	0.360	+	Ccng2
chr2	129418574	129457964	NM_001177646	0.360	+	Sirpa
chr11	4958130	4960386	NM_145216	0.359	+	Rasl10a
chr14	77424007	77436424	NM_172488	0.359	-	9030625A04Rik
chr9	72510153	72597655	NM_010890	0.357	+	Nedd4
chr8	73419657	73419755	NR_002901	0.356	-	Snora68
chr4	133559244	133574731	NM_145833	0.355	-	Lin28a
chr4	43544384	43575455	NM_011602	0.354	-	Tln1
chr9	123387818	123430670	NM_013860	0.354	+	Limd1
chr6	122527809	122552462	NM_031159	0.353	-	Apobec1
chr6	122527809	122552462	NM_001134391	0.353	-	Apobec1
chr4	151573952	151645964	NM_001146058	0.352	+	Acot7
chr2	181423127	181428629	NM_026446	0.350	-	Rgs19
chr11	102291635	102298123	NM_008175	0.350	+	Grn
chr4	43575505	43579932	NM_013497	0.350	+	Creb3
chr19	45101396	45120262	NM_001195265	0.348	-	Pdzd7
chr5	24191632	24216373	NM_016736	0.348	+	Nub1
chr8	73221637	73224515	NM_010592	0.346	+	Jund
chr7	51781364	51787441	NM_019866	0.346	-	Spib
chr10	24493619	24556001	NM_134005	0.346	-	Enpp3
chr17	34282360	34288040	NM_010388	0.345	+	H2-DMb2
chr11	51437174	51449398	NM_025346	0.345	-	Rmnd5b
chr14	77436578	77512011	NM_175369	0.344	+	Ccdc122
chrX	57252640	57283935	NM_007979	0.344	+	F9
chr17	7099577	7099686	NR_030465	0.344	-	Mir692-1
chr14	32021497	32024897	NM_009393	0.343	+	Tnnc1
chr14	60020847	60059714	NM_001081024	0.343	-	Setdb2
chr19	44109432	44144176	NM_145502	0.341	-	Erlin1
chr19	36453556	36530694	NM_029508	0.340	+	Pcgf5
chr14	70564024	70577479	NM_145978	0.339	-	Pdlim2
chr3	96000510	96001509	NM_026975	0.339	-	Bola1
chr3	106839079	106841047	NM_008418	0.338	+	Kcna3
chr5	37637030	37683372	NM_007765	0.338	+	Crmp1
chr2	32561301	32568304	NM_130860	0.338	-	Cdk9
chr11	60954336	60961144	NM_021349	0.338	+	Tnfrsf13b
chr4	149023276	149037425	NM_001164052	0.338	-	Pik3cd
chr17	34784124	34792017	NM_017406	0.335	+	Atf6b
chr7	88138569	88190048	NM_178707	0.335	+	Zfp592
chr16	8658679	8672246	NM_025821	0.334	-	Carhsp1
chr8	73286671	73290562	NM_023065	0.334	-	Ifi30
chr3	106004408	106022397	NM_145126	0.334	-	Chi3l4
chr14	60059817	60167740	NM_026908	0.334	+	Cab39l
chr1	108831025	108853655	NM_027971	0.333	+	Serpinb12
chr19	44109432	44144265	NM_001164359	0.333	-	Erlin1
chr12	4599813	4720758	NM_011365	0.332	+	Itsn2
chr12	4599813	4720758	NM_001198968	0.332	+	Itsn2
chr12	4599813	4647945	NM_001198969	0.332	+	Itsn2
chr19	44109432	44144275	NM_001164360	0.332	-	Erlin1
chr7	26080067	26082974	NM_008776	0.332	-	Pafah1b3
chr4	107040388	107086943	NM_028355	0.330	+	Tmem48
chr2	32568326	32568408	NR_037217	0.329	-	Mir2861
chr14	22552617	22567844	NM_001007268	0.327	-	Dusp13
chr1	188447064	188529871	NM_009367	0.327	-	Tgfb2
chr2	177757988	177767215	NM_001177400	0.326	+	Etohi1
chr2	177757988	177770564	NM_001177399	0.326	+	Etohi1
chr7	133966816	133973733	NM_029978	0.326	+	Fam57b
chr7	20216928	20250379	NM_019649	0.323	-	Clptm1
chr1	173259275	173272632	NM_011615	0.323	+	Dedd
chr1	173259275	173272632	NM_001128609	0.323	+	Dedd
chr7	122092163	122127481	NR_040317	0.322	+	A730082K24Rik
chr2	32568419	32568492	NR_039536	0.321	-	Mir3960
chr5	64300136	64360136	NM_145923	0.321	-	Rell1
chr5	137755785	137774810	NM_031406	0.319	-	Slc12a9
chr4	120640921	120689852	NM_133716	0.319	-	Smap2
chr10	85334575	85351848	NM_133993	0.319	+	Pwp1
chr14	65670895	65716943	NM_018788	0.318	-	Extl3
chr1	99540478	99558595	NM_133825	0.318	-	D1Ertd622e
chr12	113180201	113182693	NR_029464	0.318	-	5033406O09Rik
chr5	100506891	100588827	NM_182841	0.318	-	Tmem150c
chr11	75465651	75488136	NM_001080774	0.317	+	Myo1c
chr13	113313015	113370870	NM_139299	0.317	-	Il31ra
chrX	131120192	131122601	NM_019865	0.312	+	Rpl36a
chr9	54859149	54874366	NM_145129	0.311	-	Chrna3
chr16	72663393	73046345	NM_019413	0.310	+	Robo1
chr2	152579908	152590773	NM_053091	0.309	+	Cox4i2
chr7	107641853	107650682	NM_011671	0.309	+	Ucp2
chr19	12873098	12908298	NM_134152	0.307	+	Lpxn
chr10	79519758	79565447	NM_183426	0.307	-	Sbno2
chr4	61961375	62021582	NM_001045528	0.307	-	Fkbp15
chr19	5651184	5663707	NM_001164480	0.307	-	Sipa1
chr19	5651184	5663707	NM_001164482	0.307	-	Sipa1
chr19	5651184	5663707	NM_001164481	0.307	-	Sipa1
chr19	5651184	5663707	NM_011379	0.307	-	Sipa1
chr19	5651184	5663707	NM_001164568	0.307	-	Sipa1
chr6	124668339	124668408	NR_029792	0.306	-	Mir200c
chr17	24005038	24010080	NM_020487	0.305	+	Prss21
chr3	98117093	98143892	NM_016966	0.305	-	Phgdh
chr5	128076035	128097762	NM_133895	0.304	-	Slc15a4
chr3	94943442	94946282	NM_027206	0.303	-	Tnfaip8l2
chr17	27156756	27165571	NM_007523	0.303	-	Bak1
chr7	31202730	31204873	NM_011827	0.303	-	Hcst
chr9	76073686	76171385	NM_198962	0.302	-	Hcrtr2
chr15	79719961	79723568	NR_030675	0.302	-	D730005E14Rik
chr12	113826994	113853768	NM_198411	0.302	+	Inf2
chr4	59327554	59451505	NM_001163288	0.302	-	Susd1
chr4	132796732	132808843	NM_016693	0.301	+	Map3k6
chr9	32201569	32206779	NM_001168354	0.301	+	Kcnj1
chr3	103718042	103770543	NM_172684	0.300	+	Rsbn1
chr9	66803199	66823291	NM_030717	0.299	-	Lactb
chr5	116081995	116097167	NM_198163	0.298	+	Rab35
chr19	5482839	5488336	NM_027877	0.298	-	Mus81
chr14	56629128	56630317	NR_002889	0.297	-	Gm5801
chr17	34118436	34122303	NR_033305	0.296	+	AA388235
chr17	34701239	34725488	NM_010929	0.295	+	Notch4
chr4	62021734	62052803	NM_175090	0.295	+	Slc31a1
chr4	120602741	120624306	NM_001005788	0.295	-	Zfp69
chr18	78033288	78121618	NM_013831	0.294	+	Pstpip2
chr1	37473929	37486948	NM_198006	0.294	-	6330578E17Rik
chr5	116081057	116081825	NR_027810	0.292	-	1110006O24Rik
chr19	24168991	24248630	NM_001198985	0.291	-	Tjp2
chr5	23889998	23897961	NM_001002897	0.291	-	Atg9b
chrX	91319969	91368746	NM_011768	0.290	-	Zfx
chrX	91319969	91368746	NM_001044386	0.290	-	Zfx
chr8	28249244	28285118	NM_001080813	0.290	-	Rab11fip1
chr8	28249244	28285118	NM_029423	0.290	-	Rab11fip1
chr2	38367395	38443010	NM_001159631	0.290	+	Nek6
chr17	32257837	32303797	NM_008716	0.289	-	Notch3
chr10	77324719	77325383	NM_001101631	0.289	+	Gm3285
chr1	37487016	37495969	NM_026123	0.288	+	Unc50
chr18	12899863	12913651	NM_027687	0.288	+	Cabyr
chr18	12899863	12913651	NM_181731	0.288	+	Cabyr
chr18	12899863	12913651	NM_001042420	0.288	+	Cabyr
chr18	12899863	12913651	NM_001042419	0.288	+	Cabyr
chr18	12899863	12913651	NM_001042418	0.288	+	Cabyr
chr8	77557584	77594020	NM_011622	0.288	+	Tom1
chr8	77557584	77594020	NM_001136259	0.288	+	Tom1
chr15	88953732	88959130	NR_028447	0.287	-	Hdac10
chr15	88953732	88959130	NR_028448	0.287	-	Hdac10
chr15	88953732	88959130	NR_028449	0.287	-	Hdac10
chr15	88953732	88959130	NM_199198	0.287	-	Hdac10
chr16	22466641	22657304	NM_138650	0.287	-	Dgkg
chr15	66934436	67008444	NM_009177	0.286	-	St3gal1
chr4	3099229	3100150	NM_001167534	0.285	+	Vmn1r2
chr19	4003384	4007005	NM_021791	0.283	+	Doc2g
chr6	125021294	125032490	NM_001163268	0.282	+	Lpar5
chr11	101023992	101032616	NM_146030	0.282	-	Plekhh3
chr8	125935463	125945910	NM_023279	0.281	+	Tubb3
chr8	108939238	108949789	NM_011764	0.281	+	Zfp90
chr19	5079336	5085477	NM_001001885	0.281	-	Tmem151a
chr15	97623094	97674933	NM_001204280	0.280	-	Hdac7
chr15	97623094	97674933	NM_001204279	0.280	-	Hdac7
chr15	97623094	97674933	NM_001204278	0.280	-	Hdac7
chr15	97623094	97674933	NM_001204275	0.280	-	Hdac7
chr8	120022190	120159042	NM_172285	0.280	+	Plcg2
chr16	45224449	45253008	NM_177584	0.279	+	Btla
chr16	45224449	45253008	NM_001037719	0.279	+	Btla
chr3	88950696	88964079	NM_008227	0.279	-	Hcn3
chr3	88345950	88352201	NM_016899	0.277	-	Rab25
chr18	31133967	31476782	NM_009065	0.277	-	Rit2
chr8	74728233	74736736	NM_001080812	0.276	-	Cib3
chr2	38367216	38443010	NM_021606	0.276	+	Nek6
chr16	23925633	23930880	NM_001008230	0.275	-	Rtp2
chr13	24730516	24797870	NM_001080381	0.275	+	Fam65b
chr13	24730516	24825675	NM_029679	0.275	+	Fam65b
chr17	35307936	35312946	NM_019467	0.275	-	Aif1
chr13	117643630	117814323	NM_001081009	0.275	-	Parp8
chr13	5854754	5857338	NR_045891	0.275	-	1700016G22Rik
chr6	124667931	124668003	NR_029554	0.275	-	Mir141
chr17	39979941	39985774	NR_046233	0.275	+	Rn45s
chr1	55109613	55129546	NM_026424	0.274	+	Coq10b
chr1	55109613	55129546	NM_001039710	0.274	+	Coq10b
chr7	107792409	107806970	NM_001163185	0.274	-	Plekhb1
chr7	107792409	107806970	NM_001163184	0.274	-	Plekhb1
chr7	107792409	107806970	NM_001163183	0.274	-	Plekhb1
chr7	116855694	116867285	NM_001040700	0.274	-	BC051019
chr17	88374389	88390232	NM_010830	0.273	+	Msh6
chr14	33275622	33278036	NM_021712	0.273	-	Slc18a3
chr2	70400220	70440069	NM_008077	0.273	+	Gad1
chr10	51475979	51477000	NR_045158	0.272	-	4933411G06Rik
chr13	52599743	52626205	NM_001024474	0.271	-	Diras2
chr19	17468532	17475839	NM_019437	0.270	+	Rfk
chr8	123621456	123632279	NM_001166482	0.270	-	Mthfsd
chr8	123621456	123632279	NM_172761	0.270	-	Mthfsd
chr15	80453912	80480728	NM_010815	0.269	+	Grap2
chr16	91679509	91688973	NM_021720	0.268	-	Donson
chr11	31259440	31270061	NM_011491	0.268	-	Stc2
chr11	75465010	75488136	NM_008659	0.268	+	Myo1c
chr10	23704414	23705452	NM_001010828	0.267	-	Taar6
chr7	108086147	108112880	NM_183168	0.267	-	P2ry6
chr1	136090024	136097809	NM_016749	0.266	+	Mybph
chr4	141317912	141346559	NM_172338	0.265	-	Dnajc16
chr9	20770395	20781237	NM_010333	0.264	-	S1pr2
chr18	61265225	61290793	NM_001037859	0.264	+	Csf1r
chr17	27166203	27173323	NM_027544	0.262	+	Ggnbp1
chr1	183745445	183772532	NM_133815	0.262	-	Lbr
chr11	70461090	70464916	NM_027445	0.262	+	Rnf167
chr17	34479156	34481590	NM_010381	0.262	-	H2-Ea-ps
chr7	28090159	28118667	NM_001113549	0.261	-	Ltbp4
chr6	86597038	86619153	NM_010751	0.261	-	Mxd1
chr7	7165706	7231000	NR_003555	0.260	-	Vmn2r29
chr6	22256521	22306081	NM_138587	0.260	-	Fam3c
chr16	38459012	38487014	NM_009855	0.258	+	Cd80
chr9	107453885	107464598	NM_001243748	0.258	+	Rassf1
chr16	91689142	91716000	NR_040389	0.257	+	Gm10785
chr8	106774802	106787343	NM_029295	0.255	+	Cklf
chr13	54676373	54682489	NM_019968	0.255	+	Arl10
chr4	132288880	132313086	NM_133888	0.254	-	Smpdl3b
chr7	5031836	5049780	NM_001252454	0.253	+	Epn1
chr7	5031836	5049780	NM_010147	0.253	+	Epn1
chr9	120039551	120039679	NR_002902	0.253	+	Snora62
chr8	106774831	106788836	NM_001037841	0.253	+	Cklf
chr9	65912982	65917538	NM_001025612	0.253	-	Snx22
chr14	43371374	43376742	NM_001244671	0.253	-	Gm10377
chr2	38863658	38871392	NM_028809	0.250	+	Arpc5l
chr3	84768977	84769502	NM_001040461	0.249	-	Dear1
chr15	79722837	79738859	NM_001160415	0.249	+	Apobec3
chr15	79722837	79738859	NM_030255	0.249	+	Apobec3
chr13	55420583	55423341	NM_009000	0.249	-	Rab24
chr11	69212019	69227177	NM_001017426	0.247	-	Kdm6b
chr17	34162977	34165000	NM_013543	0.246	-	H2-Ke6
chr14	8835415	8889069	NM_025341	0.246	+	Abhd6
chr7	144385353	144506128	NM_001113414	0.245	-	Ebf3
chr7	144385353	144506128	NM_010096	0.245	-	Ebf3
chr7	144385353	144506128	NM_001113415	0.245	-	Ebf3
chr14	69859907	69903160	NM_026331	0.245	-	Slc25a37
chr13	55423415	55426633	NM_025596	0.244	+	Prelid1
chr13	23989757	24006876	NM_177016	0.243	-	Slc17a4
chr7	132695795	132722988	NM_001008700	0.243	+	Il4ra
chr10	18720716	18731769	NM_001166402	0.243	-	Tnfaip3
chr10	128157191	128181112	NM_016811	0.243	-	Dgka
chr11	59426467	59427727	NM_001011740	0.242	+	Olfr225
chr17	88035318	88050467	NM_008532	0.242	+	Epcam
chr4	117545604	117556081	NM_017377	0.240	-	B4galt2
chr4	117545604	117556081	NM_001253381	0.240	-	B4galt2
chr4	117545604	117556081	NR_045570	0.240	-	B4galt2
chr4	133658497	133682695	NR_045571	0.240	+	Ubxn11
chr4	133658497	133682695	NM_026257	0.240	+	Ubxn11
chr2	35035724	35056640	NM_026697	0.237	-	Rab14
chr13	23874440	23883364	NM_001029935	0.237	+	Trim38
chr3	90404136	90406624	NM_011310	0.235	+	S100a3
chr7	35697425	35829727	NM_008820	0.235	+	Pepd
chr15	96020904	96028405	NR_040423	0.235	-	2610037D02Rik
chr2	102861212	102913670	NM_175094	0.234	-	Pdhx
chr5	114222820	114228291	NM_025526	0.234	+	Iscu
chr9	57758792	57777775	NM_001122873	0.233	+	Ubl7
chr9	57758792	57777775	NM_027086	0.233	+	Ubl7
chrX	103338613	103355832	NM_205820	0.232	+	Tlr13
chr8	13159134	13175338	NM_010684	0.231	+	Lamp1
chr10	79611034	79621112	NM_021565	0.230	+	Midn
chr12	101426177	101431748	NR_045282	0.230	+	Gm10433
chr6	83745050	83752550	NM_019542	0.227	+	Nagk
chr2	163879276	163896838	NM_025996	0.226	-	Tomm34
chr11	70457528	70460541	NM_024211	0.226	-	Slc25a11
chr5	20398841	20457640	NM_001080977	0.226	-	Rsbn1l
chr13	94074449	94126785	NM_011982	0.225	+	Homer1
chr13	94074449	94174917	NM_147176	0.225	+	Homer1
chr4	16050521	16090645	NM_138952	0.225	-	Ripk2
chr2	102913831	102932806	NM_019735	0.224	+	Apip
chr8	108508956	108520323	NM_176913	0.224	-	Dpep2
chr17	24184686	24210452	NM_027008	0.224	-	Kctd5
chr2	90517371	90576485	NM_021512	0.224	+	Nup160
chr3	90412443	90415702	NM_011312	0.223	+	S100a5
chr5	123844827	123896495	NM_177582	0.222	+	Mlxip
chr5	123844827	123907940	NM_133917	0.222	+	Mlxip
chr3	90416815	90418336	NM_011313	0.221	+	S100a6
chr6	83745151	83752550	NM_001164187	0.221	+	Nagk
chr19	46417251	46417360	NR_030468	0.220	+	Mir146b
chr4	155233378	155237462	NM_031872	0.220	-	Tas1r3
chrX	3546313	3547091	NM_029106	0.220	-	Gm14354
chrX	3546313	3547091	NM_001270685	0.220	-	LOC100862314
chr14	56636800	56639228	NM_008570	0.220	+	Mcpt1
chr10	59740375	59765348	NM_011179	0.219	+	Psap
chr10	59740375	59765348	NM_001146123	0.219	+	Psap
chr10	59740375	59765348	NM_001146120	0.219	+	Psap
chr10	59740375	59765348	NM_001146122	0.219	+	Psap
chr10	59740375	59765348	NM_001146121	0.219	+	Psap
chr15	84062472	84146039	NM_133167	0.219	+	Parvb
chr5	17287507	17341714	NM_007643	0.218	-	Cd36
chr5	17287507	17341714	NM_001159555	0.218	-	Cd36
chr8	74630938	74634408	NM_146338	0.218	+	Olfr374
chr7	117960048	117987895	NM_025999	0.216	-	Rnf141
chr10	129759907	129799698	NM_183264	0.214	+	Tespa1
chr19	47303332	47333931	NM_001163480	0.214	+	Neurl1a
chr11	70465348	70468152	NM_011072	0.214	-	Pfn1
chr15	103174717	103197179	NM_010577	0.213	-	Itga5
chr10	128530089	128531028	NM_146864	0.213	-	Olfr768
chr3	57471343	57496459	NM_001033349	0.213	-	Gm410
chr9	115151699	115219539	NM_024222	0.213	-	Stt3b
chr4	140428607	140433972	NR_040654	0.212	+	4930515B02Rik
chr8	74743628	74747674	NM_026455	0.212	+	Fam32a
chr19	11844904	11849436	NM_025606	0.211	+	Mrpl16
chr16	10480164	10527657	NM_001243760	0.210	+	Ciita
chr7	51559135	51562329	NM_009131	0.210	-	Clec11a
chr19	40296728	40346106	NM_016861	0.210	-	Pdlim1
chr1	16985020	17087970	NM_020604	0.210	-	Jph1
chr11	58777282	58785231	NM_031172	0.209	+	Trim17
chr10	70793241	70807597	NM_134007	0.209	-	Cisd1
chr5	137537375	137548142	NM_008871	0.208	-	Serpine1
chr5	136045806	136048913	NM_019577	0.208	-	Ccl24
chr7	104520126	104540668	NM_199035	0.207	+	Alg8
chr11	114903444	114909609	NM_199201	0.204	-	Cd300lh
chr14	56645700	56649332	NM_010782	0.202	-	Mcpt9
chr11	68316520	68366200	NM_001081566	0.202	+	Pik3r6
chr11	68316520	68366200	NM_001004435	0.202	+	Pik3r6
chr19	11482150	11501736	NM_029499	0.202	+	Ms4a4c
chr3	87161802	87174996	NM_009690	0.202	+	Cd5l
chr2	90269912	90319331	NM_001135657	0.201	-	Ptprj
chr11	58599640	58600771	NM_001011760	0.200	+	Olfr314
chr11	107564531	107577790	NM_007582	0.200	-	Cacng1
chr5	144266348	144288861	NM_009007	0.198	-	Rac1
chr2	70327996	70401414	NR_040496	0.198	-	1500002O10Rik
chr4	148334643	148473921	NM_019781	0.197	-	Pex14
chr13	41701584	41736726	NM_001163572	0.196	+	Tmem170b
chr16	13835792	13903228	NM_053181	0.195	-	Pdxdc1
chr16	13834022	13903228	NM_001039533	0.195	-	Pdxdc1
chr5	100506980	100524292	NR_045993	0.194	+	5830403M04Rik
chr14	58341025	58353255	NM_153382	0.194	-	Lats2
chr11	103828184	103846650	NM_007477	0.193	+	Arf2
chr12	103793178	103803237	NM_007693	0.193	+	Chga
chr3	101380141	101408630	NM_144900	0.192	-	Atp1a1
chr6	119873986	119988673	NM_001185021	0.192	-	Wnk1
chr6	119873986	119988673	NM_198703	0.192	-	Wnk1
chr6	119873986	119988673	NM_001185020	0.192	-	Wnk1
chr6	119873986	119988673	NM_001199083	0.192	-	Wnk1
chr6	119873986	119988673	NM_001199084	0.192	-	Wnk1
chr10	7387301	7398684	NM_145706	0.192	+	Nup43
chr1	72689553	72747138	NM_176980	0.191	-	Ankar
chr2	35169509	35192529	NM_013515	0.191	-	Stom
chr15	37295929	37721755	NM_001170866	0.191	-	Ncald
chr4	16091256	16193372	NR_045765	0.191	+	A530072M11Rik
chr3	88455819	88457064	NM_181817	0.190	-	Rxfp4
chr4	151494984	151503034	NM_019585	0.189	-	Espn
chr2	164665017	164683208	NM_011125	0.189	-	Pltp
chr18	36459754	36461132	NM_001267796	0.188	+	6330403M23Rik
chr7	53359892	53435403	NM_011510	0.188	-	Abcc8
chr15	76730370	76731727	NM_025536	0.188	+	Commd5
chr5	148690016	148706378	NM_027872	0.187	-	Slc46a3
chr15	57972990	57990209	NM_029734	0.186	+	Wdyhv1
chr2	60090049	60122475	NM_025422	0.186	-	Cd302
chr7	107792409	107805479	NM_001163187	0.184	-	Plekhb1
chr7	107792409	107805479	NM_001163186	0.184	-	Plekhb1
chr1	157887990	157900866	NM_001160181	0.184	+	Tor1aip2
chr1	157887990	157900866	NM_022329	0.184	+	Tor1aip2
chr3	68813693	68813757	NR_029529	0.184	+	Mir15b
chr8	3671184	3672321	NR_045271	0.183	-	Fcor
chr11	69809272	69813513	NM_030064	0.182	+	Phf23
chr14	27177032	27219942	NR_038005	0.182	+	4933413J09Rik
chr17	34781827	34783272	NM_019873	0.181	+	Fkbpl
chr11	67346499	67502494	NM_008088	0.181	+	Gas7
chr6	85419571	85452880	NM_001001160	0.181	-	Fbxo41
chr5	20456806	20462216	NR_030699	0.181	+	A630072M18Rik
chr4	117880817	117964002	NM_011213	0.181	-	Ptprf
chr7	20150297	20158692	NM_027189	0.180	-	Gemin7
chr11	96874882	96886052	NM_031183	0.180	+	Sp6
chr17	57343395	57367559	NM_009778	0.179	-	C3
chr7	29343837	29383203	NM_027470	0.179	-	Pak4
chr7	97177668	97188790	NR_015614	0.178	+	E230029C05Rik
chr1	129386918	129574598	NM_028135	0.178	-	Tmem163
chr7	29293879	29295379	NM_001024673	0.178	-	Il28a
chr12	37040755	37045039	NM_025312	0.178	+	Sostdc1
chr7	89484203	89762958	NM_001190374	0.177	+	Adamtsl3
chr3	68813823	68813918	NR_029735	0.177	+	Mir16-2
chr13	54472712	54485278	NM_009946	0.176	+	Cplx2
chr15	84511427	84534103	NM_146061	0.175	+	Prr5
chr14	56387928	56402856	NM_080435	0.175	-	Adcy4
chr4	119329207	119331550	NM_008191	0.174	-	Guca2b
chr2	90977516	91019478	NM_001177720	0.174	-	Madd
chr4	134676559	134733905	NM_019732	0.173	+	Runx3
chr5	114192454	114221658	NM_016926	0.172	-	Sart3
chr10	69667414	69682459	NR_038041	0.171	+	2310015B20Rik
chr10	79482419	79494216	NM_027521	0.171	+	Hmha1
chr1	140381290	140516273	NM_021605	0.171	-	Nek7
chr8	123640070	123642794	NM_013519	0.171	+	Foxc2
chr17	23873152	23877297	NM_023824	0.170	-	Paqr4
chr5	67698195	67747384	NM_178651	0.170	+	Slc30a9
chr10	23712210	23713287	NM_001010829	0.170	-	Taar7a
chr15	37295929	37722183	NM_134094	0.170	-	Ncald
chr5	23899973	23915765	NM_029020	0.170	+	Abcb8
chr2	29475239	29595883	NM_054050	0.170	+	Rapgef1
chr2	29475239	29595883	NM_001039087	0.170	+	Rapgef1
chr2	29475239	29595883	NM_001039086	0.170	+	Rapgef1
chr17	13109330	13117933	NM_013686	0.168	+	Tcp1
chr10	81053649	81063645	NM_053254	0.167	-	Tle6
chr7	6367885	6383797	NM_001134752	0.167	+	Gm16532
chr4	140668929	140695711	NM_174996	0.167	-	D4Ertd22e
chr4	140668929	140695711	NM_001025608	0.167	-	D4Ertd22e
chr11	96814651	96839002	NM_030220	0.167	-	Sp2
chr11	96814651	96839002	NM_001080964	0.167	-	Sp2
chr4	135451318	135476125	NM_009924	0.167	+	Cnr2
chr8	26149616	26212283	NM_031257	0.166	-	Plekha2
chr10	110601857	110734303	NM_175489	0.166	+	Osbpl8
chr10	110601857	110734303	NM_001003717	0.166	+	Osbpl8
chr14	45336841	45344662	NM_001162954	0.165	-	Gm8267
chr9	54393158	54407886	NM_019686	0.165	-	Cib2
chr10	74523640	74647668	NM_001081412	0.163	+	Bcr
chr14	55050440	55060095	NM_008608	0.163	+	Mmp14
chr4	3605267	3718759	NM_010747	0.163	+	Lyn
chr4	3605267	3718759	NM_001111096	0.163	+	Lyn
chr6	40421413	40431822	NM_212468	0.162	+	Ssbp1
chr6	40421413	40428586	NM_028358	0.162	+	Ssbp1
chr7	116870978	116875246	NM_020051	0.161	-	Ascl3
chr19	12496800	12497757	NM_146683	0.160	+	Olfr1441
chr6	38647838	38826189	NM_010433	0.159	-	Hipk2
chr1	175892699	175912975	NM_008327	0.159	-	Ifi202b
chr1	175892699	175912975	NM_011940	0.159	-	Ifi202b
chr1	75216669	75220229	NM_001243091	0.159	-	A630095N17Rik
chr19	12838017	12870613	NR_024093	0.158	-	U05342
chr19	12841428	12870613	NM_053009	0.158	-	Zfp91
chr4	117561247	117564608	NM_026344	0.158	-	Dph2
chr7	127275874	127288804	NM_011775	0.158	-	Zp2
chr9	20942984	20954350	NM_016742	0.157	-	Cdc37
chr7	25562222	25569674	NM_007675	0.157	+	Ceacam10
chr11	69778922	69781388	NM_016887	0.157	+	Cldn7
chr10	127691186	127692957	NM_133996	0.156	+	Apon
chr8	73406787	73416656	NM_053248	0.156	-	Slc5a5
chr11	58768186	58770176	NM_178218	0.156	+	Hist3h2a
chr6	72318042	72330462	NM_001080742	0.154	-	Vamp5
chr6	72318042	72330462	NM_016872	0.154	-	Vamp5
chr11	61302313	61307705	NM_011841	0.154	-	Mapk7
chr15	100560935	100563168	NR_045782	0.153	-	I730030J21Rik
chr15	100560935	100563168	NR_045781	0.153	-	I730030J21Rik
chr7	71061742	71065425	NM_001256311	0.153	+	E030018B13Rik
chr1	172981299	172989534	NM_010188	0.153	-	Fcgr3
chr17	13104220	13108957	NM_026310	0.152	-	Mrpl18
chr4	147986490	148001105	NM_145556	0.151	-	Tardbp
chr4	147986490	148001105	NR_027864	0.151	-	Tardbp
chr4	147986490	148001105	NM_001008546	0.151	-	Tardbp
chr4	147986490	148001105	NM_001008545	0.151	-	Tardbp
chr4	147986490	148001105	NM_001003899	0.151	-	Tardbp
chr4	147986490	148001105	NM_001003898	0.151	-	Tardbp
chr8	72430967	72520278	NM_001113345	0.151	-	Gatad2a
chr8	72430967	72520278	NM_145596	0.151	-	Gatad2a
chr9	21760196	21762714	NM_025870	0.151	+	2310047B19Rik
chrX	7367120	7397689	NM_207670	0.151	+	Gripap1
chr4	122673341	122679723	NM_008506	0.150	+	Mycl1
chr15	82052173	82054766	NM_028075	0.149	-	Tnfrsf13c
chr11	58767549	58768014	NM_206882	0.149	-	Hist3h2bb-ps
chrX	104451216	104492108	NM_001177781	0.148	+	Gpr174
chr14	63741298	63764760	NM_007798	0.148	+	Ctsb
chr7	4583096	4610552	NM_172894	0.148	-	Ppp6r1
chr8	11556065	11563250	NM_011919	0.147	+	Ing1
chr14	66149282	66211949	NM_028811	0.147	-	Elp3
chr14	66149282	66211949	NM_001253812	0.147	-	Elp3
chr14	66149282	66211949	NR_045599	0.147	-	Elp3
chr11	4380870	4494818	NM_028860	0.146	-	Mtmr3
chr11	88935154	88954378	NM_001033266	0.146	+	Gm525
chr17	34400171	34406363	NM_207105	0.146	+	H2-Ab1
chr19	47215524	47218664	NM_001081271	0.146	-	Calhm1
chr15	99147653	99200897	NM_011711	0.146	-	Fmnl3
chr7	129276554	129292558	NM_021608	0.145	+	Dctn5
chr2	57897525	57905163	NM_029972	0.145	-	Ermn
chr10	111422503	111434320	NM_028608	0.145	-	Glipr1
chr19	11036784	11049160	NM_023529	0.145	-	Ms4a10
chr4	107576586	107596194	NM_009949	0.145	-	Cpt2
chr10	41287821	41296282	NR_045341	0.144	+	5730435O14Rik
chr4	137237581	137285776	NM_001256218	0.144	+	Rap1gap
chr4	137237581	137285776	NM_001081155	0.144	+	Rap1gap
chr11	116976485	117020582	NM_001166506	0.144	+	Sec14l1
chr11	116976485	116990077	NR_029459	0.144	+	Sec14l1
chr11	116976485	117020582	NM_001166507	0.144	+	Sec14l1
chr11	116976485	117020582	NM_028777	0.144	+	Sec14l1
chr11	72832509	72855567	NM_018883	0.143	+	Camkk1
chr12	77634120	77634199	NR_039597	0.143	-	Mir5135
chrX	104451366	104492108	NM_001033251	0.142	+	Gpr174
chr1	158185425	158233479	NM_001134741	0.142	-	Tdrd5
chr9	60864875	60867604	NR_040767	0.142	+	Gm5122
chr12	85490122	85534965	NM_001163502	0.142	-	C130039O16Rik
chr7	129250778	129276460	NM_001081238	0.141	-	Palb2
chr5	136036317	136039439	NM_001013412	0.141	-	Ccl26
chr4	147610965	147662074	NM_001083342	0.141	-	Ptchd2
chr15	103269390	103278890	NM_177631	0.141	-	BC048502
chr15	74875444	74879267	NM_010741	0.141	-	Ly6c1
chr15	74875902	74879267	NM_001252057	0.141	-	Ly6c1
chr15	74874447	74879267	NM_001252056	0.141	-	Ly6c1
chr15	74875444	74879267	NM_001252055	0.141	-	Ly6c1
chr11	72254879	72265052	NM_016776	0.140	+	Mybbp1a
chr1	74172114	74194797	NM_001034060	0.138	+	Rufy4
chr1	74172114	74194804	NM_001170641	0.138	+	Rufy4
chr11	98821784	98836256	NM_001176528	0.137	+	Rara
chr6	122555420	122560089	NM_008108	0.136	-	Gdf3
chr19	11011649	11017001	NM_009962	0.136	+	Gpr44
chr10	80965058	80986970	NM_010304	0.136	-	Gna15
chr15	61869541	62082530	NR_003368	0.136	+	Pvt1
chr4	11685303	11745052	NM_019753	0.136	+	Cdh17
chr15	74875902	74879093	NM_001252058	0.134	-	Ly6c1
chr10	80755716	80782719	NM_001146687	0.134	+	Pip5k1c
chr10	80755716	80782719	NM_008844	0.134	+	Pip5k1c
chr3	94938009	94943447	NM_153121	0.134	+	Lysmd1
chr10	98725864	98730123	NM_026268	0.133	+	Dusp6
chr19	10116037	10134161	NM_021890	0.133	+	Fads3
chr14	75530929	75630649	NM_001247984	0.133	+	Lcp1
chr12	77425877	77435138	NM_001101471	0.132	+	Akap5
chr11	69778280	69781388	NM_001193619	0.132	+	Cldn7
chr3	94933640	94937934	NM_001163573	0.131	-	Scnm1
chr3	94933640	94937934	NM_027013	0.131	-	Scnm1
chr18	64500017	64558142	NM_194268	0.131	+	Onecut2
chr9	65142101	65178465	NM_001044389	0.130	+	Clpx
chr9	65142101	65178465	NM_011802	0.130	+	Clpx
chr12	77634546	77680026	NM_153804	0.130	+	Plekhg3
chr5	31338408	31351297	NM_001177622	0.130	-	Slc5a6
chr2	180922047	180923209	NM_025598	0.130	+	Ppdpf
chr14	69908454	69912356	NM_173420	0.129	-	Synb
chr7	19842278	19857203	NM_009499	0.129	-	Vasp
chr19	3454927	3575749	NM_028999	0.129	-	Ppp6r3
chr19	3454927	3575749	NM_029456	0.129	-	Ppp6r3
chr19	3454927	3575749	NM_001164159	0.129	-	Ppp6r3
chr9	50365252	50369373	NM_025687	0.129	-	Tex12
chr15	74592485	74593997	NM_010742	0.129	-	Ly6d
chr11	61318673	61326429	NM_013717	0.129	+	B9d1
chr14	70554211	70559309	NM_001112735	0.129	-	9930012K11Rik
chr14	70554211	70559309	NM_001004155	0.129	-	9930012K11Rik
chr7	26086377	26089152	NM_001081294	0.128	+	Prr19
chr1	132950280	132994120	NM_008551	0.128	-	Mapkapk2
chr9	50576342	50580775	NM_198675	0.128	+	Fdxacb1
chr4	9502408	9570864	NM_001177854	0.128	-	Asph
chr4	9502408	9570864	NM_001177853	0.128	-	Asph
chr4	9502408	9570864	NM_001177852	0.128	-	Asph
chr4	9548056	9570864	NM_133723	0.128	-	Asph
chr1	175264384	175297826	NM_053199	0.128	-	Cadm3
chr5	34868432	34906288	NM_011893	0.127	+	Sh3bp2
chr5	30876359	30890992	NR_040427	0.127	-	Gm9899
chr7	133973987	133975010	NM_183131	0.127	-	4930451I11Rik
chr7	25754768	25757747	NM_010261	0.127	-	Rabac1
chr9	7692110	7699416	NM_010810	0.126	+	Mmp7
chr14	54859335	54873604	NM_010015	0.126	-	Dad1
chr14	54855159	54873604	NM_001113358	0.126	-	Dad1
chr17	85490039	85857920	NM_028576	0.126	+	1700106N22Rik
chr2	31325789	31376190	NM_007494	0.126	+	Ass1
chr6	90963060	91066820	NM_018815	0.126	-	Nup210
chr1	161270437	161270555	NR_028518	0.125	+	Scarna3a
chr2	27301100	27330918	NM_023336	0.125	-	Brd3
chr9	50570932	50576257	NM_023483	0.125	-	1110032A03Rik
chr14	75484109	75530690	NM_027581	0.125	-	Lrrc63
chr18	57115484	57135033	NM_029909	0.124	-	C330018D20Rik
chr9	120036883	120041487	NM_011029	0.124	+	Rpsa
chr8	72676676	72691387	NM_008578	0.124	+	Mef2b
chr8	72676676	72691387	NM_001045484	0.124	+	Mef2b
chr5	34838744	34856628	NM_139064	0.124	-	Tnip2
chr1	163935099	163946616	NR_040562	0.124	+	2810442N19Rik
chr15	76202387	76205368	NM_183099	0.123	-	Tssk5
chr1	161270488	161270554	NR_039543	0.123	+	Mir1843b
chr3	145650833	145684684	NM_001166064	0.123	+	Syde2
chr6	116583025	116623854	NM_178045	0.123	-	Rassf4
chr7	134628734	134635027	NM_010183	0.122	+	Fbrs
chr7	63233853	63274943	NM_153578	0.122	-	Nipa1
chr10	77532112	77542270	NM_015790	0.122	+	Icosl
chr16	21761357	21787907	NM_023737	0.121	-	Ehhadh
chr1	136859153	136870714	NM_026024	0.121	+	Ube2t
chr19	3896049	3905230	NM_016921	0.121	-	Tcirg1
chr5	31351012	31356996	NM_027855	0.120	+	0610007C21Rik
chr6	71272805	71287445	NM_009858	0.120	+	Cd8b1
chr2	154412779	154429409	NM_021534	0.120	-	Pxmp4
chr10	80808790	80813202	NM_001163166	0.120	-	Hmg20b
chr18	3122491	3123412	NM_001167539	0.120	-	Vmn1r238
chr13	51196266	51244563	NM_146043	0.120	+	Spin1
chr17	34341423	34353266	NM_011530	0.119	+	Tap2
chr14	54873803	54888844	NM_001205181	0.119	+	Abhd4
chr14	20691780	20796471	NM_010315	0.119	-	Gng2
chr14	20691780	20796471	NM_001038637	0.119	-	Gng2
chr10	80808790	80813172	NM_010440	0.119	-	Hmg20b
chr10	80808790	80813171	NM_001163165	0.119	-	Hmg20b
chr11	83223573	83234540	NM_001013386	0.118	+	Rasl10b
chr5	33721344	33762403	NM_001081101	0.118	+	4933407H18Rik
chr2	151795133	151799710	NM_028666	0.118	-	Fam110a
chr5	31338408	31350935	NM_001177621	0.118	-	Slc5a6
chr2	31742800	31802055	NM_011836	0.117	+	Lamc3
chr11	78837098	78848507	NR_045873	0.117	+	Gm11201
chr10	43465963	43485642	NR_040581	0.117	+	1700027J07Rik
chr8	90818102	90853861	NM_001037724	0.116	+	Adcy7
chr5	76741170	76760136	NM_023508	0.116	-	Pdcl2
chr11	87727421	87728505	NM_146412	0.116	-	Olfr464
chr19	7300157	7315712	NM_027643	0.116	-	Naa40
chr16	30307778	30310865	NM_008148	0.116	-	Gp5
chr2	27301100	27331193	NM_001113573	0.116	-	Brd3
chr2	27301100	27331193	NM_001113574	0.116	-	Brd3
chr13	113450973	113528960	NM_178746	0.116	+	Slc38a9
chr6	125017937	125032490	NM_001163269	0.115	+	Lpar5
chrX	13238488	13244559	NM_175669	0.115	+	Gpr82
chr3	81736537	81760647	NM_177662	0.115	+	Ctso
chr15	78021547	78034586	NM_013645	0.115	-	Pvalb
chr13	51747082	51779015	NM_029279	0.115	+	Secisbp2
chr13	51193106	51196096	NR_029463	0.114	-	9430083A17Rik
chr9	26812086	26837679	NM_178027	0.114	-	Vps26b
chr13	97418918	97440891	NM_008255	0.114	-	Hmgcr
chr9	121807581	121820182	NM_021609	0.114	+	Ccbp2
chr15	82037381	82043245	NM_001207021	0.114	-	AI848285
chr1	109486582	109502727	NM_001159748	0.114	+	Serpinb8
chr1	109486582	109505555	NM_011459	0.114	+	Serpinb8
chr17	84583268	84587287	NM_001001806	0.114	-	Zfp36l2
chr5	30890542	30927643	NM_010608	0.113	+	Kcnk3
chr10	12869449	12897829	NM_029172	0.113	-	Fam164b
chr7	150238654	150253835	NM_133655	0.112	+	Cd81
chr17	85462816	85489614	NM_001163624	0.112	-	Prepl
chr17	85462816	85489607	NM_145984	0.112	-	Prepl
chr17	85462816	85489607	NM_001163623	0.112	-	Prepl
chr17	85462816	85489607	NM_001163622	0.112	-	Prepl
chr8	85689250	85796839	NM_001111304	0.112	+	Tbc1d9
chr8	85689250	85796839	NM_027758	0.112	+	Tbc1d9
chr2	38857100	38860651	NM_025592	0.112	-	Rpl35
chr9	26837759	26902900	NM_178113	0.112	+	Ncapd3
chr1	74928082	74931982	NM_153111	0.112	-	Fev
chr5	128112631	128187890	NM_177005	0.111	+	Glt1d1
chr19	3913490	3929716	NM_026316	0.111	-	Aldh3b1
chr18	60971729	60971817	NR_039567	0.110	+	Mir5107
chr15	103144325	103170517	NM_013866	0.110	-	Zfp385a
chr1	193542273	193608134	NM_001134829	0.110	+	Lpgat1
chr6	113588460	113645020	NM_172161	0.109	+	Irak2
chr6	113588460	113645020	NM_001113553	0.109	+	Irak2
chr14	104861540	104867216	NM_011143	0.108	-	Pou4f1
chr11	70470714	70476012	NM_001136062	0.108	+	Eno3
chrX	101678120	101701601	NM_001081189	0.108	+	Uprt
chr3	65858747	65940360	NM_028357	0.107	-	Veph1
chr17	56098609	56107374	NM_028381	0.107	+	Ccdc94
chr7	87331726	87371410	NM_013659	0.106	+	Sema4b
chr9	77278629	77392659	NM_001146048	0.106	-	Lrrc1
chr11	29592897	29644414	NM_194052	0.106	+	Rtn4
chr11	29592897	29644414	NM_194054	0.106	+	Rtn4
chr11	29592897	29644414	NM_194053	0.106	+	Rtn4
chr8	124945984	124947539	NM_145834	0.106	+	Il17c
chr11	5796639	5798785	NM_022879	0.106	-	Myl7
chr16	25059724	25069144	NR_040374	0.105	+	A230028O05Rik
chr2	18919945	18921431	NR_024323	0.105	+	4930426L09Rik
chr5	101108504	101148702	NM_152803	0.105	-	Hpse
chr4	132324274	132334661	NM_011284	0.105	+	Rpa2
chr2	181431499	181433147	NM_199023	0.105	-	4930526D03Rik
chr4	32646654	32658637	NR_026843	0.105	-	BC024582
chr7	53087852	53122051	NM_008172	0.104	-	Grin2d
chr8	11497567	11513286	NM_026995	0.104	+	Carkd
chr2	79475581	79513121	NM_080558	0.104	+	Ssfa2
chr5	31338408	31350452	NM_177870	0.104	-	Slc5a6
chr13	99079851	99086922	NM_145455	0.103	-	Btf3
chr14	21655883	21662610	NM_008873	0.103	+	Plau
chr1	73956804	74171021	NM_027884	0.103	-	Tns1
chr15	101537500	101543322	NM_027011	0.103	-	Krt5
chr2	167757826	167804885	NM_011201	0.103	+	Ptpn1
chr12	40786357	40860815	NM_001146196	0.103	-	Scin
chr12	40786357	40860815	NM_009132	0.103	-	Scin
chr17	35804683	35810627	NM_010364	0.103	-	Gtf2h4
chr8	11497505	11513286	NM_001190357	0.103	+	Carkd
chr15	102046425	102062366	NM_013566	0.103	-	Itgb7
chr13	99079851	99086961	NM_001170540	0.102	-	Btf3
chr17	13427736	13429320	NM_001167913	0.102	+	Smok2b
chr9	107449640	107453650	NM_053253	0.101	+	Zmynd10
chr1	108835533	108853657	NM_001199213	0.100	+	Serpinb12
chr6	82675020	82724448	NM_013820	0.100	-	Hk2
chr2	18763882	18919748	NM_008845	0.100	-	Pip4k2a
chr4	115809332	115817221	NM_026547	0.100	-	1520402A15Rik
chr1	193541902	193608134	NM_172266	0.099	+	Lpgat1
chr14	44180291	44185678	NM_001098269	0.099	-	Gm10375
chr2	112295181	112307593	NM_133749	0.098	+	2900064A13Rik
chr14	66224103	66267280	NM_001195674	0.098	+	Gm600
chr10	53218248	53238795	NR_037973	0.098	-	Gm20597
chr4	141000587	141023852	NM_009541	0.098	+	Zbtb17
chr6	42236683	42264655	NM_013491	0.098	+	Clcn1
chr16	52031661	52208159	NM_001033238	0.097	+	Cblb
chr11	95995099	96026766	NM_172799	0.096	+	Ttll6
chr9	107441341	107444196	NM_019720	0.096	-	Cyb561d2
chr6	86959829	86978455	NM_001170591	0.096	+	Nfu1
chr6	86959829	86978455	NM_020045	0.096	+	Nfu1
chr14	57315111	57319837	NR_046209	0.096	-	Gm16973
chr14	57315111	57319837	NR_046210	0.096	-	Gm16973
chr11	51398258	51416771	NM_028398	0.095	+	Agxt2l2
chr8	58773348	58799843	NM_008278	0.095	+	Hpgd
chr11	83235403	83242957	NM_001013759	0.095	-	Gas2l2
chr7	29559917	29566533	NR_040339	0.094	-	Gm19897
chr17	34165210	34168635	NM_001077709	0.093	-	Slc39a7
chr17	34165210	34168635	NM_008202	0.093	-	Slc39a7
chr17	34491766	34506437	NM_079835	0.093	+	Btnl2
chr17	37091302	37095373	NM_023162	0.092	-	Znrd1
chr4	125781200	125818273	NM_028800	0.092	+	Stk40
chr4	125781200	125818273	NM_001145827	0.092	+	Stk40
chr11	70471297	70476015	NM_007933	0.092	+	Eno3
chr6	124670735	124688727	NM_001077705	0.092	-	Ptpn6
chr13	54560197	54570201	NM_028597	0.092	-	Thoc3
chr3	97542766	97571937	NM_178080	0.092	-	Pde4dip
chr1	58852217	58904347	NM_009812	0.092	+	Casp8
chr17	34272615	34275480	NM_010386	0.092	+	H2-DMa
chr9	107444539	107448037	NM_018879	0.091	+	Nprl2
chr2	78709203	78760740	NM_009454	0.091	+	Ube2e3
chr7	34969515	34981666	NM_026549	0.091	-	Pdcd2l
chr7	28090159	28122631	NM_175641	0.091	-	Ltbp4
chr2	17918048	17918573	NM_026627	0.090	-	H2afb1
chr14	31385334	31385394	NR_037237	0.090	+	Mir3076
chr5	141200080	141229266	NM_173405	0.090	+	Amz1
chr13	51503986	51518166	NM_010101	0.090	+	S1pr3
chr17	34168756	34175348	NM_001205214	0.090	+	Rxrb
chr17	34168756	34175348	NM_011306	0.090	+	Rxrb
chr13	43880475	43898501	NM_009856	0.090	+	Cd83
chr15	75949947	75956986	NM_001142968	0.090	-	BC024139
chr8	86247149	86265210	NM_011925	0.090	-	Cd97
chr8	86247149	86265210	NM_001163030	0.090	-	Cd97
chr8	86247149	86265210	NM_001163031	0.090	-	Cd97
chr8	86247149	86265210	NM_001163029	0.090	-	Cd97
chr15	76001403	76026140	NM_201394	0.089	-	Plec
chr17	37095536	37102568	NM_029602	0.088	+	Znrd1as
chrX	91969907	91975530	NM_001081473	0.088	+	Zxdb
chr3	55586431	55589209	NM_010750	0.088	+	Mab21l1
chr11	118849501	118854155	NM_001030291	0.088	+	Enpp7
chr2	154923526	154925815	NR_040634	0.088	-	2310005A03Rik
chr7	107994361	108011927	NM_177073	0.088	-	Relt
chr3	9687481	9833679	NM_001195031	0.088	-	Pag1
chr3	9687481	9833679	NM_053182	0.088	-	Pag1
chr13	94077988	94174917	NM_152134	0.088	+	Homer1
chr2	32455228	32476324	NM_001025311	0.088	+	St6galnac6
chr11	75223530	75236125	NM_011340	0.087	-	Serpinf1
chr16	23226093	23360423	NM_001252505	0.087	+	St6gal1
chr9	21125162	21159472	NM_001199186	0.086	+	Slc44a2
chr1	60965868	60972674	NM_009843	0.086	+	Ctla4
chr11	33947200	33992280	NM_010696	0.086	+	Lcp2
chr2	148594353	148597233	NM_030059	0.086	-	Cst11
chr9	77278629	77391866	NM_172528	0.086	-	Lrrc1
chr7	150218525	150239273	NR_015529	0.085	-	R74862
chr7	108534039	108561100	NM_027180	0.085	+	Arap1
chr8	125930981	125934647	NM_008559	0.085	+	Mc1r
chr10	80735944	80754012	NM_013769	0.085	-	Tjp3
chr4	133871034	133885544	NM_001039048	0.085	+	Trim63
chr11	29593773	29644414	NM_194051	0.084	+	Rtn4
chr11	95703608	95707045	NM_023121	0.084	+	Gngt2
chr19	7000179	7009005	NM_008431	0.084	-	Kcnk4
chr17	56077797	56084682	NM_146249	0.084	-	Zfp119b
chr6	72156171	72185571	NM_153778	0.084	-	Atoh8
chr4	118842122	118846800	NM_001145936	0.083	-	Zfp691
chr5	135882387	136020992	NM_146001	0.083	-	Hip1
chr19	27836210	28085656	NM_011265	0.083	-	Rfx3
chr6	117850357	117875640	NM_001166432	0.083	+	Hnrnpf
chr8	89147941	89240535	NM_025827	0.083	+	Lonp2
chr18	12913820	13100350	NM_207530	0.082	-	Osbpl1a
chr14	56660959	56663471	NM_008571	0.082	+	Mcpt2
chr4	106964069	106979748	NM_007860	0.081	-	Dio1
chr7	134920902	134943633	NM_178029	0.081	+	Setd1a
chr11	95691385	95703753	NM_025659	0.081	-	Abi3
chr3	88968726	88981009	NM_007712	0.081	+	Clk2
chr3	88968726	88981009	NM_001163432	0.081	+	Clk2
chr3	88353740	88356849	NM_031248	0.080	-	Lamtor2
chr7	134615127	134620272	NM_145589	0.080	+	Prr14
chr11	95691385	95703790	NM_001163464	0.080	-	Abi3
chr1	193645351	193656928	NM_010892	0.080	+	Nek2
chr2	180059792	180069384	NM_008093	0.079	-	Gata5
chr7	26454158	26460185	NM_177102	0.078	-	Tmem91
chr17	34169294	34175348	NM_001205216	0.078	+	Rxrb
chr17	34169294	34175348	NM_001205215	0.078	+	Rxrb
chr1	173349163	173350483	NM_001164525	0.078	+	Tstd1
chr5	137751126	137755469	NM_011639	0.078	-	Trip6
chr10	60174819	60215530	NM_023596	0.078	-	Slc29a3
chr13	17839306	17839427	NR_035412	0.078	+	Mir466i
chr11	116459478	116485566	NM_001167680	0.078	-	Rhbdf2
chr9	13632170	13650966	NM_176836	0.077	+	Fam76b
chr11	69781726	69793832	NM_001253700	0.077	-	Rai12
chr10	79479416	79494216	NM_001142701	0.077	+	Hmha1
chr4	155595564	155602651	NM_001008233	0.077	-	Plekhn1
chr17	27154979	27173322	NM_001251881	0.077	+	Ggnbp1
chr8	28196312	28233908	NM_054044	0.077	+	Gpr124
chr3	108359342	108365384	NM_026198	0.076	-	Tmem167b
chr2	13576564	13715147	NM_145838	0.076	-	St8sia6
chr11	69781726	69794737	NM_018740	0.076	-	Rai12
chr11	69794669	69804102	NM_026017	0.076	+	Ctdnep1
chr19	3992751	3999512	NM_011533	0.076	+	Tbx10
chr19	3992751	3999512	NM_001001320	0.076	+	Tbx10
chr4	118842122	118846461	NM_183140	0.076	-	Zfp691
chr4	118842122	118846461	NM_001145935	0.076	-	Zfp691
chr11	95703981	95707045	NM_001038664	0.076	+	Gngt2
chr12	106168158	106236887	NM_001042699	0.076	-	4831426I19Rik
chr1	75207403	75212181	NM_011494	0.076	+	Stk16
chr2	30255995	30271268	NM_007760	0.076	-	Crat
chr8	73292079	73300611	NM_008841	0.076	-	Pik3r2
chr19	3896049	3906983	NM_001167784	0.076	-	Tcirg1
chr3	19895944	19935310	NM_080634	0.075	-	Hps3
chr3	19915220	19935310	NM_001146324	0.075	-	Hps3
chr3	19895944	19935310	NM_001146323	0.075	-	Hps3
chr4	133109304	133112451	NM_011850	0.075	+	Nr0b2
chr2	17986211	18134017	NR_045539	0.075	+	Mllt10
chr2	17986211	18134017	NM_001252560	0.075	+	Mllt10
chr2	17986211	18134017	NR_045538	0.075	+	Mllt10
chr2	17986211	18134017	NM_001252561	0.075	+	Mllt10
chr1	75194809	75207353	NM_029010	0.075	-	Glb1l
chr11	115209022	115229033	NM_175454	0.075	-	C630004H02Rik
chr17	50132631	50329822	NM_181397	0.074	-	Rftn1
chr13	113778009	113780986	NM_001081062	0.074	+	Ccno
chr7	148545076	148551009	NR_033532	0.073	-	B230206H07Rik
chr8	73300760	73301505	NR_029440	0.073	+	2010320M18Rik
chr16	19760326	19772846	NM_001159408	0.073	+	B3gnt5
chr16	19760326	19772846	NM_001159407	0.073	+	B3gnt5
chr16	19760326	19772846	NM_054052	0.073	+	B3gnt5
chr19	3896049	3907133	NM_001136091	0.073	-	Tcirg1
chr7	149620881	149626303	NM_018802	0.072	+	Syt8
chr8	73282547	73284820	NM_183170	0.072	-	Mpv17l2
chr6	48634576	48642061	NM_001243201	0.072	+	Gimap4
chr6	48634576	48642061	NM_174990	0.072	+	Gimap4
chr6	48634576	48642061	NM_175048	0.072	+	Gimap4
chr6	48634576	48642061	NM_001243199	0.072	+	Gimap4
chr6	48634576	48642061	NM_001243200	0.072	+	Gimap4
chr11	70482964	70501607	NM_001190379	0.072	-	Camta2
chr11	70482964	70501607	NM_001190378	0.072	-	Camta2
chr11	70482964	70501607	NM_001190376	0.072	-	Camta2
chr11	70482964	70501607	NM_178116	0.072	-	Camta2
chr7	148134860	148136138	NM_053088	0.071	-	Ifitm5
chr11	82755842	82774183	NR_045932	0.071	-	1700003F17Rik
chr14	22552617	22562101	NM_013849	0.071	-	Dusp13
chr6	116642742	116666776	NM_178768	0.070	-	Tmem72
chr2	30271569	30303327	NM_138748	0.070	+	Ppp2r4
chr11	26371401	26493920	NM_027260	0.070	-	Vrk2
chr11	26371401	26493920	NM_001252447	0.070	-	Vrk2
chr8	73429872	73441428	NM_173013	0.070	+	Mtap1s
chr7	108988501	108993845	NM_008035	0.069	-	Folr2
chr17	35286030	35301822	NM_001199044	0.069	-	Prrc2a
chr17	35286030	35301822	NM_020027	0.069	-	Prrc2a
chr11	68884310	68886795	NM_025838	0.069	+	Tmem107
chr11	68884310	68886795	NM_028336	0.069	+	Tmem107
chr11	117127559	117223639	NM_001113487	0.069	+	Sept9
chr2	103644608	103650779	NR_040514	0.068	-	4930547E08Rik
chr4	3583652	3590255	NR_040643	0.068	+	2210414B05Rik
chr5	152445398	152453783	NM_027009	0.068	-	Rfc3
chr4	151490451	151494220	NM_033042	0.068	+	Tnfrsf25
chr9	20016650	20017797	NM_146903	0.067	+	Olfr871
chr3	89876572	89904824	NM_022314	0.067	+	Tpm3
chr6	32742226	33010152	NM_025336	0.067	-	Chchd3
chr4	114597751	114598618	NM_015758	0.067	-	Foxe3
chr2	17965713	17970076	NM_028317	0.066	-	2810030E01Rik
chr13	101387118	101421014	NM_011233	0.066	-	Rad17
chr13	101387118	101421014	NM_001044371	0.066	-	Rad17
chr6	48783810	48790987	NM_023056	0.066	-	Tmem176b
chr17	37079995	37084931	NM_001099632	0.066	+	Rnf39
chr4	40090297	40146042	NM_007386	0.066	+	Aco1
chr14	103446228	103455790	NM_008392	0.066	+	Irg1
chr1	140864297	141072619	NM_181347	0.065	+	Dennd1b
chr15	88929527	88953580	NM_001163319	0.065	-	Tubgcp6
chr8	74685098	74705265	NM_023126	0.065	+	Rab8a
chr9	13612231	13631551	NM_026665	0.065	-	Cep57
chr15	80629039	80771516	NM_177124	0.065	+	Tnrc6b
chr4	122960153	122976076	NM_130881	0.065	+	Pabpc4
chr4	118848061	118862616	NM_013848	0.065	-	Ermap
chr3	88357637	88373647	NM_033526	0.065	+	Ubqln4
chr15	98350147	98350265	NR_034051	0.065	-	Snora34
chr12	101514818	101539118	NR_045741	0.065	+	Gm10432
chr4	115511850	115551853	NM_021461	0.065	+	Mknk1
chr6	120843136	120866838	NM_007544	0.064	-	Bid
chr9	13612231	13631497	NR_037622	0.064	-	Cep57
chr6	147039596	147061300	NM_001081237	0.064	+	Klhdc5
chr12	12268944	12383167	NM_001146119	0.064	+	Fam49a
chr12	12268944	12383167	NM_029758	0.064	+	Fam49a
chr11	87912647	88007642	NM_198013	0.064	+	Cuedc1
chr14	20413359	20421809	NM_001024706	0.064	-	Gm5458
chr6	48783810	48791116	NM_001164209	0.064	-	Tmem176b
chr6	48651581	48658243	NM_153175	0.064	-	Gimap6
chr15	5047438	5058533	NM_001163138	0.063	-	Card6
chr4	43996375	43998405	NM_001002787	0.063	+	Ccin
chr4	6323353	6381418	NM_010945	0.063	-	Nsmaf
chr17	7529008	7550209	NR_046291	0.063	+	Tcp10a
chr17	7529008	7550209	NM_011553	0.063	+	Tcp10a
chr9	107465585	107468439	NM_019742	0.063	+	Tusc2
chr11	121098549	121117170	NM_026272	0.063	+	Narf
chr15	100520345	100559807	NM_172451	0.063	-	Galnt6
chr15	100520345	100559807	NM_001161767	0.063	-	Galnt6
chr6	86388639	86420381	NM_001243742	0.063	+	C87436
chr6	86388639	86420381	NM_001243741	0.063	+	C87436
chr7	16760728	16771852	NM_008627	0.062	+	Meis3
chr5	138696709	138700623	NM_001081108	0.062	+	0910001L09Rik
chr16	23224812	23360423	NM_145933	0.062	+	St6gal1
chr13	101421297	101436368	NM_027592	0.061	+	Taf9
chr13	101421297	101426015	NM_027139	0.061	+	Taf9
chr18	40418014	40690838	NM_026135	0.061	+	Kctd16
chr1	159456300	159498555	NM_001159986	0.061	+	Sec16b
chr17	34075853	34077275	NM_001185182	0.061	-	H2-Ke2
chr15	86044888	86328933	NM_145476	0.061	+	Tbc1d22a
chr17	34075853	34077288	NM_010385	0.061	-	H2-Ke2
chr13	100914017	100972047	NM_001126182	0.061	-	Naip2
chr13	100914017	100972047	NM_010872	0.061	-	Naip2
chr14	32031058	32042697	NM_001025379	0.061	+	Sema3g
chr1	108049201	108068101	NR_040630	0.060	-	LOC626049
chr6	119984245	119984329	NR_030487	0.060	-	Mir706
chr11	117060974	117223639	NM_001113486	0.060	+	Sept9
chr7	31198806	31202598	NM_011662	0.060	+	Tyrobp
chr9	121846392	121856134	NR_033553	0.060	+	1700048O20Rik
chr4	82866204	82970093	NM_027238	0.060	-	Ttc39b
chr2	60249581	60250631	NR_046065	0.060	+	Gm13580
chr6	48783810	48791373	NM_001164208	0.060	-	Tmem176b
chr6	48783810	48791373	NM_001164207	0.060	-	Tmem176b
chr14	43688720	43694109	NM_001244671	0.060	-	Gm10377
chrX	71167459	71176189	NM_023132	0.059	-	Renbp
chrX	71167459	71176189	NM_001164704	0.059	-	Renbp
chr5	138706152	138713982	NM_001033416	0.059	-	Gal3st4
chr4	45197777	45298808	NM_001081172	0.059	+	Frmpd1
chr4	122960527	122976064	NM_148917	0.059	+	Pabpc4
chr7	133960398	133973733	NM_026884	0.059	+	Fam57b
chr3	145883924	145949178	NM_022983	0.059	+	Lpar3
chr2	164313610	164318823	NM_001048229	0.059	+	Dbndd2
chr6	86388391	86420381	NM_146170	0.059	+	C87436
chr8	3716070	3720651	NM_029465	0.058	-	Clec4g
chr10	127705052	127707207	NM_133997	0.058	+	Apof
chr15	38591658	38622199	NM_025494	0.058	+	Atp6v1c1
chr4	3111531	3112452	NM_001167535	0.058	-	Vmn1r3
chrX	19941733	19977475	NM_133669	0.058	+	Rp2h
chr10	12898443	12912943	NM_181470	0.058	-	Ltv1
chr6	48791481	48795363	NM_025326	0.058	+	Tmem176a
chr11	17157620	17169179	NM_020558	0.058	+	C1d
chr7	29281959	29282511	NR_033605	0.058	+	1700028B04Rik
chr13	38097920	38128806	NM_027724	0.058	-	Cage1
chr6	134819110	134837877	NM_001167699	0.058	-	Gpr19
chr6	134819110	134837877	NM_001167697	0.058	-	Gpr19
chr6	134819110	134837877	NM_008157	0.058	-	Gpr19
chr4	155177726	155182938	NM_025570	0.057	+	Mrpl20
chr13	101421561	101426015	NM_001015889	0.057	+	Taf9
chr2	24646293	24775110	NM_172545	0.057	-	Ehmt1
chr2	24646293	24775110	NM_001109686	0.057	-	Ehmt1
chr2	24646293	24775110	NM_001109687	0.057	-	Ehmt1
chr2	24646293	24775110	NM_001012518	0.057	-	Ehmt1
chr3	65332368	65359440	NM_178892	0.057	+	Tiparp
chr7	108438129	108450602	NM_001111111	0.057	-	Atg16l2
chr12	56499811	56519446	NM_011968	0.057	+	Psma6
chr13	101572602	101603382	NM_022885	0.057	-	Slc30a5
chr13	38128857	38153302	NM_024242	0.057	+	Riok1
chr6	124662306	124666963	NM_007531	0.057	+	Phb2
chr12	33832550	33936022	NM_028139	0.057	+	Atxn7l1
chrX	130683583	130696467	NM_183319	0.056	-	Xkrx
chr1	37356737	37467580	NM_030266	0.056	+	Inpp4a
chr8	13907805	13940521	NM_025785	0.056	+	Fbxo25
chr15	85969530	86016571	NM_145475	0.056	-	Cerk
chr1	134406001	134439517	NM_177129	0.056	-	Cntn2
chr15	88582140	88614946	NM_181412	0.056	+	Zbed4
chr3	88340222	88340304	NR_035434	0.056	-	Mir1905
chr1	74947231	74947295	NR_029876	0.055	-	Mir375
chr14	54989125	55036539	NM_011405	0.055	-	Slc7a7
chr6	48791654	48795363	NM_001098271	0.055	+	Tmem176a
chr11	84530477	84533934	NR_046197	0.055	-	1700109G15Rik
chr14	54989125	55036516	NM_001253679	0.055	-	Slc7a7
chr12	33796575	33832451	NR_015602	0.055	-	F730043M19Rik
chr6	124654387	124662196	NM_013536	0.055	-	Emg1
chr7	135390384	135397226	NM_009365	0.055	+	Tgfb1i1
chr1	108068445	108290822	NM_133821	0.055	+	Phlpp1
chr17	34077667	34086640	NM_020603	0.055	+	Wdr46
chr11	53914425	53945169	NM_001136076	0.055	+	P4ha2
chr11	53914425	53945169	NM_011031	0.055	+	P4ha2
chr15	85889156	85968066	NM_001205353	0.054	+	Gramd4
chr6	127022919	127031426	NM_022657	0.054	+	Fgf23
chr5	22034038	22034848	NR_004442	0.054	-	Gm15421
chr10	41607244	41628242	NM_001013370	0.054	+	Sesn1
chr1	192922292	192932822	NM_030060	0.054	+	Batf3
chr8	26835795	26864752	NM_028102	0.053	-	Ddhd2
chr11	115685371	115717094	NM_001252532	0.053	+	Llgl2
chr11	115685371	115717094	NM_145438	0.053	+	Llgl2
chr1	36321446	36330270	NM_153408	0.053	-	Neurl3
chr14	73595308	73725598	NM_009029	0.053	-	Rb1
chr11	4960377	4965330	NM_001190408	0.053	-	Gas2l1
chr11	4954133	4965330	NM_001190406	0.053	-	Gas2l1
chr11	4954133	4965330	NM_030228	0.053	-	Gas2l1
chr11	4960377	4965330	NM_144560	0.053	-	Gas2l1
chr5	65653090	65726878	NM_011258	0.053	-	Rfc1
chr15	88961013	88971133	NM_013871	0.052	-	Mapk12
chr6	29490826	29559607	NM_177296	0.052	-	Tnpo3
chr5	115072162	115108430	NM_022017	0.052	-	Trpv4
chr19	3908869	3912717	NM_144870	0.052	-	Ndufs8
chr19	12648014	12664186	NM_026640	0.052	+	Fam111a
chr5	23216793	23216894	NR_037279	0.051	-	Mir3096
chr11	106362304	106362377	NR_030703	0.051	+	Snord104
chr2	126929545	126959690	NM_144818	0.051	-	Ncaph
chr7	82259780	82454148	NM_153579	0.051	-	Sv2b
chr10	80826768	80828565	NM_001014836	0.051	-	4930404N11Rik
chr9	121823473	121825423	NM_010012	0.051	-	Cyp8b1
chr8	124957495	124967322	NM_138656	0.051	-	Mvd
chr8	124957495	124967322	NR_028354	0.051	-	Mvd
chr10	80147997	80164565	NM_172457	0.050	-	Mob3a
chr10	117125960	117147772	NM_010786	0.050	-	Mdm2
chr8	108351643	108368576	NM_024445	0.050	+	Tsnaxip1
chr13	52678805	52744161	NM_001198977	0.050	+	Syk
chr1	37426065	37461284	NM_172971	0.050	+	Inpp4a
chr11	69814127	69823611	NM_007888	0.050	+	Dvl2
chr12	16677420	16764045	NM_001252071	0.050	-	Greb1
chr5	9100736	9118983	NM_001081029	0.050	+	4930420K17Rik
chr2	118639738	118661948	NM_026412	0.050	+	D2Ertd750e
chr7	63049517	63086817	NM_146190	0.049	+	Tubgcp5
chr15	80117667	80228722	NM_001044308	0.049	+	Cacna1i
chr9	110921795	110945270	NM_008522	0.049	+	Ltf
chr16	38445478	38452769	NM_007414	0.049	-	Adprh
chr6	124689201	124691097	NM_013535	0.049	-	Grcc10
chr2	180067561	180075437	NR_045877	0.049	+	Gm14318
chr7	20256927	20262213	NM_009695	0.049	-	Apoc2
chr15	74601337	74609289	NR_027837	0.048	-	D730001G18Rik
chr15	74601337	74609289	NR_027836	0.048	-	D730001G18Rik
chr6	117867311	117875640	NM_001166427	0.048	+	Hnrnpf
chr7	51757068	51780039	NM_146189	0.048	-	Mybpc2
chr4	128331945	128430125	NM_001195130	0.048	+	Phc2
chr11	87911559	87913609	NR_045499	0.048	+	2210416O15Rik
chrX	83115611	83136838	NM_001163539	0.048	+	5430427O19Rik
chr5	33206369	33298949	NM_177786	0.048	+	Depdc5
chr5	33206369	33336882	NM_001170567	0.048	+	Depdc5
chr5	33206369	33336882	NM_001025426	0.048	+	Depdc5
chr5	65361313	65433140	NM_026667	0.048	+	Fam114a1
chr11	68902029	68905883	NM_009497	0.048	+	Vamp2
chr8	124967555	124970376	NR_045696	0.048	+	9330133O14Rik
chr1	193717950	193731406	NR_030669	0.047	-	1700034H15Rik
chr16	11075003	11134625	NM_029582	0.047	-	Txndc11
chr12	45322342	45325367	NR_045113	0.047	+	Gm2027
chr4	59818521	59917612	NM_172468	0.047	+	Snx30
chr10	79605059	79608563	NM_025313	0.047	+	Atp5d
chr18	21708877	21810869	NM_001081403	0.047	-	Klhl14
chr17	27700713	27702672	NM_001002895	0.047	-	AI413582
chr11	114913230	114923352	NM_172050	0.046	-	Cd300e
chr2	180929828	180937494	NM_009184	0.046	-	Ptk6
chr9	44206258	44211048	NM_008063	0.046	+	Slc37a4
chr5	124943088	124981400	NM_021430	0.046	-	Rilpl1
chr15	76001403	76028639	NM_201393	0.046	-	Plec
chr1	94469701	94470783	NM_147037	0.046	+	Olfr1413
chr10	120802145	120834301	NM_029364	0.045	+	Gns
chr8	108292207	108351250	NM_145824	0.045	-	Ranbp10
chr14	69789858	69793597	NM_010920	0.045	+	Nkx2-6
chr5	65361556	65361634	NR_030577	0.045	+	Mir574
chr14	69782855	69789900	NR_045931	0.045	-	1700092C10Rik
chr9	21142271	21159472	NM_152808	0.044	+	Slc44a2
chr8	59934719	59956382	NM_009136	0.044	+	Scrg1
chr3	65331406	65333336	NR_027955	0.044	-	4931440P22Rik
chr3	103539316	103541924	NM_133859	0.044	-	Olfml3
chr7	82453587	82476305	NR_045814	0.044	+	1500012K07Rik
chr15	97623094	97662198	NM_001204277	0.044	-	Hdac7
chr15	97623094	97662198	NM_019572	0.044	-	Hdac7
chr15	97623094	97662198	NM_001204276	0.044	-	Hdac7
chr7	82453581	82463371	NR_045812	0.044	+	1500012K07Rik
chr2	118524838	118529699	NM_001081971	0.044	-	Gm1337
chr17	34290135	34297174	NM_010387	0.043	+	H2-DMb1
chr4	155238831	155243549	NM_024472	0.043	-	Gltpd1
chr2	17946815	17959368	NR_028376	0.043	-	A930004D18Rik
chr2	17958306	17959368	NR_028377	0.043	-	A930004D18Rik
chr4	24825229	24832148	NM_026742	0.043	+	Ndufaf4
chr9	21047360	21052887	NM_053190	0.043	-	S1pr5
chr12	3365131	3406494	NM_008445	0.043	+	Kif3c
chr4	122693839	122732177	NM_025873	0.043	+	Trit1
chr5	130555355	130611602	NM_001130476	0.043	+	Tpst1
chr7	20437445	20446648	NM_001033419	0.043	-	Ceacam16
chr8	87435751	87461252	NM_019945	0.042	-	Mast1
chr11	96902899	96910527	NM_026154	0.042	+	Mrpl10
chr4	3642110	3643953	NR_028126	0.042	+	6330407A03Rik
chr2	164312376	164318823	NM_001048228	0.042	+	Dbndd2
chr1	158608701	158649041	NM_145413	0.042	-	Fam20b
chr18	40416615	40417341	NR_045177	0.042	+	2900055J20Rik
chr11	107027974	107050695	NM_001161329	0.042	-	Nol11
chr11	107027974	107050695	NM_133702	0.042	-	Nol11
chr4	155243675	155263212	NM_028020	0.042	+	Cpsf3l
chr19	46422690	46423478	NR_040418	0.042	-	2310034G01Rik
chr7	120350978	120457640	NM_007489	0.042	+	Arntl
chr7	120350978	120457640	NM_001243048	0.042	+	Arntl
chr19	5092870	5098418	NM_009920	0.042	-	Cnih2
chr5	17287507	17355610	NM_001159556	0.042	-	Cd36
chr5	17287507	17355610	NM_001159557	0.042	-	Cd36
chr5	112684840	112698602	NM_023695	0.041	+	Crybb1
chr15	85888124	85968066	NM_172611	0.041	+	Gramd4
chr16	11075003	11088023	NM_134105	0.041	-	Txndc11
chr5	115956710	116005995	NM_011223	0.041	+	Pxn
chr5	115956710	116005995	NM_133915	0.041	+	Pxn
chr9	55937782	55976697	NM_011193	0.041	+	Pstpip1
chr7	82259780	82453272	NM_001109753	0.040	-	Sv2b
chr9	44218246	44226090	NM_201372	0.040	-	Ccdc84
chr8	72616983	72644743	NM_007789	0.040	-	Ncan
chr11	96895915	96902683	NM_027026	0.040	-	Lrrc46
chr10	80165437	80168127	NM_027829	0.040	+	Izumo4
chr17	84105502	84192217	NM_001171053	0.040	+	Mta3
chr17	84105502	84192217	NM_001171054	0.040	+	Mta3
chr17	84105502	84214245	NM_054082	0.040	+	Mta3
chr17	84105502	84204762	NM_001171052	0.040	+	Mta3
chr12	103632307	103677907	NM_011175	0.040	-	Lgmn
chr3	108656595	108692926	NM_001165965	0.040	-	Fndc7
chr3	108656595	108692926	NM_177091	0.040	-	Fndc7
chr7	25134242	25138852	NM_029806	0.040	+	Lypd5
chr16	36771962	36785048	NM_001145899	0.040	-	Slc15a2
chr16	36750249	36785048	NM_021301	0.040	-	Slc15a2
chr12	4885837	4914326	NM_145441	0.039	-	Ubxn2a
chr19	10988786	10995091	NM_009580	0.039	-	Zp1
chr10	5342779	5734495	NM_007956	0.039	-	Esr1
chr5	76913101	76945653	NR_033501	0.039	+	Gm7271
chr1	193730659	193737126	NM_009579	0.039	+	Slc30a1
chr9	65402190	65427841	NM_153119	0.039	-	Plekho2
chr6	124814710	124838227	NM_013488	0.038	-	Cd4
chr7	108469832	108494826	NM_019990	0.038	+	Stard10
chr9	88734001	88743028	NM_001177858	0.038	+	Trim43c
chr2	164704867	164716937	NM_146129	0.038	+	Pcif1
chr17	8428907	8449994	NM_001190333	0.038	+	Ccr6
chrX	34622514	34625179	NM_026055	0.038	-	Rpl39
chr11	95685813	95693454	NM_153104	0.038	+	Phospho1
chr13	44826142	45017012	NM_021878	0.038	+	Jarid2
chr13	44826142	45017012	NM_001205044	0.038	+	Jarid2
chr19	44147823	44181967	NM_001162410	0.038	-	Chuk
chr19	44147823	44181967	NM_007700	0.038	-	Chuk
chr4	122989890	123020495	NM_001256019	0.038	-	Bmp8a
chr4	122989890	123020495	NM_007558	0.038	-	Bmp8a
chr2	164311954	164318823	NM_026797	0.038	+	Dbndd2
chr8	77633426	77652338	NM_008566	0.037	+	Mcm5
chr16	23290542	23360423	NM_001252506	0.037	+	St6gal1
chr11	116459478	116488333	NM_172572	0.037	-	Rhbdf2
chr2	32576574	32610527	NR_045535	0.037	+	Sh2d3c
chr2	32576574	32610527	NM_013781	0.037	+	Sh2d3c
chr4	56908100	56908170	NR_029789	0.037	-	Mir32
chr9	50373472	50389942	NM_008360	0.037	+	Il18
chr5	122299036	122304608	NM_175474	0.037	+	Fam109a
chr11	30829783	30854131	NM_025745	0.037	-	Erlec1
chr3	100230327	100241677	NR_040543	0.036	+	4930406D18Rik
chr5	115879693	115904211	NM_008629	0.036	+	Msi1
chr2	26313421	26359342	NM_008714	0.036	-	Notch1
chr4	149023276	149050198	NM_001164051	0.036	-	Pik3cd
chr7	26091126	26101214	NM_183311	0.036	+	Tmem145
chr2	154370140	154384589	NM_021546	0.036	-	Necab3
chr3	87723465	87727355	NM_026591	0.036	+	Mrpl24
chr4	3761619	3762747	NM_026147	0.036	-	Rps20
chr19	47929478	47939278	NM_010362	0.036	+	Gsto1
chr10	59747208	59765348	NM_001146124	0.035	+	Psap
chr14	84843369	84936867	NM_001013753	0.035	+	Pcdh17
chr7	29237256	29252567	NM_001141921	0.035	+	Lrfn1
chr6	113339253	113349442	NM_001142732	0.035	+	Ttll3
chr11	70477270	70482918	NM_172561	0.035	-	Spag7
chr11	70477270	70482918	NM_001167669	0.035	-	Spag7
chr17	29042209	29043716	NR_045457	0.035	+	1700030A11Rik
chr2	164311639	164318823	NM_001048227	0.035	+	Dbndd2
chr10	23571267	23589649	NM_011979	0.035	+	Vnn3
chr9	20970157	21017692	NM_183408	0.035	+	Pde4a
chr11	30854397	31002704	NM_023906	0.034	+	Asb3
chr1	159436926	159498555	NR_027641	0.034	+	Sec16b
chr1	159436926	159498555	NM_033354	0.034	+	Sec16b
chrX	13044797	13066439	NM_173415	0.034	+	Nyx
chr16	30065442	30067882	NM_008235	0.034	+	Hes1
chr2	127530125	127555633	NM_145532	0.034	-	Mall
chr6	88207327	88396533	NM_023060	0.034	-	Eefsec
chr15	57925601	57966637	NM_027435	0.034	-	Atad2
chr19	46402673	46404936	NM_133694	0.034	+	Fbxl15
chr13	14156058	14291870	NM_194262	0.034	+	Arid4b
chr13	14156058	14291870	NM_198122	0.034	+	Arid4b
chr9	35414677	35419470	NM_020264	0.034	-	Pate4
chr5	112705726	112744376	NM_009419	0.034	+	Tpst2
chr7	25155281	25170231	NM_008433	0.034	+	Kcnn4
chr7	25155281	25170231	NM_001163510	0.034	+	Kcnn4
chr9	123761435	123771246	NM_011798	0.034	-	Xcr1
chr17	34324500	34334170	NM_013683	0.034	+	Tap1
chr17	34324500	34334170	NM_001161730	0.034	+	Tap1
chrX	71139690	71156637	NM_001162424	0.034	-	Arhgap4
chrX	71139690	71156637	NM_001162423	0.034	-	Arhgap4
[truncated: 497 more rows]
