# Supplementary material for: Genome-wide comparison of PU.1 and Spi-B binding sites in a mouse B lymphoma cell line
Source: BMC Genomics. 2015 Feb 14;16(1):76. doi: 10.1186/s12864-015-1303-0 (PMC4334403; doi:10.1186/s12864-015-1303-0)
Supplement: Additional file 3: Table S3. — A supplemental table containing peak-to-gene association of regions with at least 100 bp of overlap between PU.1 and Spi-B to mouse RefSeq genes. Significantly enriched ChIP regions bound by both regions were associated with genes based on proximity using BETA-minus. [file 12864_2015_1303_MOESM3_ESM.txt]

# Argument List:
# Name = common
# peak file = /data4/CistromeAP/galaxy_database/files/000/790/dataset_790400.dat
# distance = 15000 bp
#Chromsome	TSS	TTS	RefseqID	Score	Strand	GeneSymbol
chr11	3189133	3209086	NR_045109	0.957	+	Patz1
chr11	3189133	3209086	NR_045108	0.957	+	Patz1
chr9	106097283	106101564	NM_026447	0.900	-	Ppm1m
chr9	106097283	106101270	NM_198931	0.892	-	Ppm1m
chr11	109312169	109334910	NM_001029842	0.853	-	Slc16a6
chr15	78075240	78093010	NM_008677	0.847	+	Ncf4
chr11	109334687	109434643	NM_028710	0.842	+	Arsg
chr11	109312169	109334543	NM_134038	0.836	-	Slc16a6
chr11	3190459	3209086	NM_001253691	0.798	+	Patz1
chr11	3190459	3209086	NM_019574	0.798	+	Patz1
chr11	3190459	3209086	NM_001253690	0.798	+	Patz1
chr10	22026525	22032748	NR_015465	0.771	+	C920009B18Rik
chr3	95330707	95360325	NM_021281	0.749	+	Ctss
chr3	95330707	95360325	NM_001267695	0.749	+	Ctss
chr15	77591018	77672545	NM_022410	0.686	-	Myh9
chr7	26472020	26490015	NM_011577	0.645	+	Tgfb1
chr7	100023762	100083091	NM_028243	0.630	+	Prcp
chr17	48439362	48451859	NM_001033405	0.619	+	Treml2
chr17	35516561	35521619	NM_001143689	0.610	+	H2-Q4
chr9	20820403	20833240	NM_010493	0.606	+	Icam1
chr17	22063929	22099431	NM_001199048	0.605	-	Zfp942
chr12	32858261	32893514	NM_001146200	0.605	-	Pik3cg
chrX	131076879	131117679	NM_013482	0.604	-	Btk
chr1	172890688	172906202	NM_010187	0.603	-	Fcgr2b
chr1	172890688	172906202	NM_001077189	0.603	-	Fcgr2b
chr15	58721707	58765285	NM_175151	0.603	-	Tatdn1
chr14	32187149	32249219	NM_011894	0.602	-	Sh3bp5
chr15	76199327	76201841	NM_021555	0.601	+	Fam203a
chr2	22629846	22731173	NM_019456	0.600	+	Apbb1ip
chr1	157883165	157900866	NM_001160182	0.600	+	Tor1aip2
chr7	108526635	108561100	NM_001040112	0.600	+	Arap1
chr4	140542787	140563616	NM_001164366	0.600	+	Atp13a2
chr4	140542787	140563616	NM_029097	0.600	+	Atp13a2
chr5	134696129	134705495	NM_010876	0.599	-	Ncf1
chr2	57090792	57223130	NM_010274	0.598	+	Gpd2
chr2	51779968	51790529	NM_030243	0.598	-	Rbm43
chr2	51779968	51790529	NM_001141981	0.598	-	Rbm43
chr6	11875880	12031198	NM_001168382	0.598	+	Phf14
chr6	11875880	11962096	NM_029404	0.598	+	Phf14
chrX	104978090	105011673	NM_025921	0.598	-	2610002M06Rik
chr15	58765364	58771044	NM_023172	0.598	+	Ndufb9
chr7	52489001	52494209	NM_007645	0.597	-	Cd37
chr17	48288845	48304207	NM_178796	0.597	-	A530064D06Rik
chr17	48288845	48304207	NM_001113556	0.597	-	A530064D06Rik
chr10	114515696	114622078	NM_173391	0.597	-	Tph2
chr17	48455486	48465836	NM_177083	0.597	+	B430306N03Rik
chr9	22030155	22044137	NM_001164624	0.596	+	Zfp809
chr6	113328106	113340441	NM_026552	0.596	+	Arpc4
chr6	113328106	113340441	NM_001170486	0.596	+	Arpc4
chr6	113328106	113340441	NM_001170485	0.596	+	Arpc4
chr2	103809713	103822035	NM_001142336	0.596	+	Lmo2
chr14	19036569	19071620	NM_011584	0.595	-	Nr1d2
chr2	83564553	83647073	NM_008402	0.595	+	Itgav
chr9	22030146	22047798	NM_172763	0.595	+	Zfp809
chr9	22030146	22044137	NR_028420	0.595	+	Zfp809
chr8	36528318	36558587	NM_026067	0.595	-	Eri1
chr17	35531043	35532575	NR_051981	0.594	+	H2-Q5
chr15	100471512	100499931	NM_001270537	0.594	-	Bin2
chr11	121083902	121090254	NM_001254735	0.594	-	BC017643
chr2	153117151	153159125	NM_008444	0.594	+	Kif3b
chr5	150076633	150099623	NM_009663	0.594	+	Alox5ap
chr5	30061873	30062476	NR_028426	0.593	-	Gm5129
chr14	33772732	33998252	NM_001146022	0.593	-	Wdfy4
chr17	34111603	34115736	NR_004446	0.592	-	H2-K2
chr9	106124928	106129207	NM_031178	0.592	+	Tlr9
chrX	7722552	7725089	NR_033561	0.592	+	2900002K06Rik
chr4	66488844	66503830	NM_021297	0.591	+	Tlr4
chr16	30021927	30039565	NR_045878	0.591	-	9030404E10Rik
chr17	34419695	34424716	NM_010378	0.591	-	H2-Aa
chr5	137587155	137592077	NM_201373	0.591	-	Trim56
chr19	53515701	53539286	NR_028427	0.591	-	5830416P10Rik
chr11	48851161	48864744	NM_173434	0.590	-	9930111J21Rik2
chr17	22099525	22131333	NM_001025373	0.590	+	Zfp943
chr1	71603729	71625977	NM_026195	0.590	+	Atic
chr9	32229792	32348953	NM_008026	0.590	-	Fli1
chr18	78296829	78338858	NM_001171011	0.589	-	Slc14a1
chr3	51319239	51364745	NM_080793	0.589	-	Setd7
chr19	47940034	47960795	NM_030051	0.589	+	Gsto2
chr7	3859881	3867103	NM_011090	0.588	-	Lilra6
chr7	3859881	3867103	NR_028115	0.588	-	Lilra6
chr14	34030008	34183122	NM_153800	0.588	+	Arhgap22
chr5	30062437	30093641	NM_001127367	0.587	+	Dnajb6
chr5	30062437	30093641	NM_011847	0.587	+	Dnajb6
chr5	30062437	30084508	NM_001037941	0.587	+	Dnajb6
chr5	30062437	30113018	NM_001037940	0.587	+	Dnajb6
chr11	55328314	55421292	NM_020492	0.587	-	Glra1
chr7	3664106	3671984	NM_011095	0.586	-	Lilrb3
chr5	92844565	92864225	NM_183392	0.586	-	Nup54
chr7	3789723	3849722	NM_011094	0.586	-	Pira7
chr7	4225744	4234247	NM_011093	0.586	+	Pira6
chr7	3788416	3867086	NM_011087	0.586	-	Pira1
chr17	8118864	8127762	NM_145968	0.586	+	Tagap
chr7	122094787	122127481	NR_040319	0.585	+	A730082K24Rik
chr5	33131855	33196879	NM_194340	0.585	-	C330019G07Rik
chr19	47940283	47960795	NM_026619	0.585	+	Gsto2
chr5	36039828	36071925	NM_194344	0.583	-	Sh3tc1
chr11	53073315	53113981	NM_008300	0.582	-	Hspa4
chr7	3789755	3849695	NM_011088	0.582	-	Pira11
chr7	3788411	3796653	NM_011089	0.582	-	Pira2
chr2	28464969	28477502	NM_008114	0.582	-	Gfi1b
chr2	28464969	28477502	NM_001160406	0.582	-	Gfi1b
chr7	3789728	3849694	NM_011091	0.582	-	Pira4
chr7	3835813	3849694	NM_001166672	0.582	-	Gm14548
chr15	36525412	36538728	NM_008774	0.581	-	Pabpc1
chr15	77745480	77759424	NM_019913	0.580	-	Txn2
chr7	149646774	149680504	NM_001136071	0.580	+	Lsp1
chr17	25397455	25410376	NM_001177610	0.579	-	Ube2i
chr7	4225790	4234530	NM_008848	0.579	+	Pira6
chr10	17731066	17743058	NM_028440	0.579	-	3110003A17Rik
chr2	151795133	151805955	NM_146127	0.578	-	Fam110a
chr4	44025514	44045718	NM_001080385	0.577	+	Clta
chr4	44025514	44045718	NM_001080384	0.577	+	Clta
chr4	44025514	44045718	NM_016760	0.577	+	Clta
chr4	44025514	44045718	NM_001080386	0.577	+	Clta
chr11	19962306	20012954	NM_146243	0.577	-	Actr2
chr12	32858261	32893335	NM_020272	0.576	-	Pik3cg
chr9	74885538	74908120	NM_021548	0.576	+	Arpp19
chr15	103284255	103329231	NM_153505	0.575	+	Nckap1l
chr7	97273345	97277984	NR_046006	0.575	-	2310010J17Rik
chr10	18720716	18735216	NM_009397	0.573	-	Tnfaip3
chr14	103375797	103381854	NM_177715	0.573	-	Kctd12
chr14	103381765	103381849	NR_039592	0.573	-	Mir5130
chr15	77414587	77426555	NM_177820	0.572	-	Apol10b
chr7	148127479	148133557	NM_145387	0.571	+	Athl1
chrX	99338158	99352430	NM_146235	0.569	-	Ercc6l
chr7	87207595	87220143	NR_045695	0.569	-	LOC100859962
chr3	106561778	106593067	NM_007651	0.566	-	Cd53
chr7	97273345	97278446	NR_046007	0.566	-	2310010J17Rik
chr1	157882856	157900866	NM_001160180	0.565	+	Tor1aip2
chr6	146060001	146450434	NM_019923	0.563	-	Itpr2
chr6	146060001	146450434	NM_010586	0.563	-	Itpr2
chr4	133649452	133650988	NM_013706	0.563	-	Cd52
chr17	22474955	22498367	NM_176962	0.563	-	Zfp944
chr2	148697467	148701204	NM_009976	0.562	-	Cst3
chrX	105011910	105068248	NM_001163104	0.561	+	Fam46d
chr11	121083902	121090623	NM_001252549	0.561	-	BC017643
chr11	121083902	121090623	NM_001252548	0.561	-	BC017643
chr11	121083902	121090623	NM_144832	0.561	-	BC017643
chr11	121083902	121090623	NM_001252550	0.561	-	BC017643
chrX	20502660	20508650	NM_008823	0.561	-	Cfp
chr5	145037929	145041383	NR_040432	0.560	+	Gm15708
chr4	130469248	130492063	NM_010686	0.559	+	Laptm5
chr11	115676052	115684416	NM_029557	0.559	+	Tsen54
chr17	25397455	25410859	NM_001177609	0.559	-	Ube2i
chr9	74885420	74908120	NM_001142655	0.558	+	Arpp19
chr11	70604433	70626063	NM_001045526	0.558	-	A430084P05Rik
chr15	35301300	35860984	NM_177151	0.558	+	Vps13b
chr6	40562313	40563309	NM_001001451	0.557	-	Tas2r138
chr12	32858261	32893203	NM_001146201	0.556	-	Pik3cg
chr14	122310655	122314996	NM_182806	0.556	-	Gpr18
chr1	157882793	157915989	NM_172843	0.555	+	Tor1aip2
chr4	117556934	117559934	NM_033617	0.555	-	Atp6v0b
chr17	22498419	22514248	NM_145484	0.555	+	Zfp758
chr6	129300261	129315321	NM_177686	0.554	+	Clec12a
chr19	10917033	10932405	NM_023044	0.554	+	Slc15a3
chr8	87470889	87480502	NM_144929	0.553	+	Rtbdn
chr3	87726522	87734117	NM_153562	0.553	-	Rrnad1
chr7	134913328	134918664	NM_198424	0.552	+	Orai3
chr5	122267223	122286810	NM_008507	0.551	-	Sh2b3
chr1	173341811	173348873	NM_009480	0.550	+	Usf1
chr19	53603807	53615812	NM_001085390	0.550	+	Dusp5
chr19	4231898	4233634	NM_027196	0.548	+	Pold4
chr17	35576099	35580718	NM_001198560	0.547	+	H2-Q7
chr17	35576099	35580718	NM_001198561	0.547	+	H2-Q7
chr17	35576099	35580718	NM_010394	0.547	+	H2-Q7
chr14	75536231	75630649	NM_008879	0.546	+	Lcp1
chr5	130464890	130478698	NM_010368	0.545	-	Gusb
chr7	149628372	149630310	NM_009405	0.545	+	Tnni2
chr17	35576111	35580715	NM_001201460	0.545	+	H2-Q9
chr14	67254094	67352166	NM_013461	0.544	+	Adra1a
chr7	29573987	29583984	NM_177158	0.544	+	Rinl
chr1	79603450	79668547	NM_183027	0.543	-	Ap1s3
chr2	90901947	90910378	NM_026721	0.543	-	Slc39a13
chr2	51779968	51790164	NM_001141982	0.543	-	Rbm43
chr17	48526209	48549145	NM_001110832	0.542	-	Nfya
chr17	48526209	48549145	NM_010913	0.542	-	Nfya
chr15	78389598	78403213	NM_009008	0.542	-	Rac2
chr7	73403632	73533227	NM_146191	0.542	-	Lrrk1
chr12	87582827	87632318	NM_027405	0.541	+	1700020O03Rik
chr17	37085299	37088737	NM_029632	0.540	-	Ppp1r11
chr17	34132956	34137278	NM_001001892	0.540	-	H2-K1
chr11	5727862	5738019	NM_017401	0.540	-	Polm
chr17	35561791	35565306	NM_023124	0.539	+	H2-Q8
chr2	17948875	17952204	NR_028378	0.538	+	Gm17762
chr16	36935068	36963300	NM_008225	0.538	+	Hcls1
chr2	43410848	43538235	NM_027552	0.536	+	Kynu
chr3	87734235	87744608	NM_177663	0.536	+	Isg20l2
chrX	7719481	7722928	NM_001166411	0.536	-	Rbm3
chrX	7719481	7722928	NM_001166410	0.536	-	Rbm3
chrX	7719481	7722928	NM_001166409	0.536	-	Rbm3
chrX	7716100	7722928	NM_016809	0.536	-	Rbm3
chr17	35561821	35565306	NM_207648	0.535	+	H2-Q6
chr13	52665248	52668594	NR_046069	0.534	-	Gm2848
chr5	65344333	65351273	NM_011604	0.534	-	Tlr6
chr16	18248975	18254865	NM_001080999	0.533	+	Trmt2a
chr16	18248975	18254865	NM_001195205	0.533	+	Trmt2a
chr16	18248975	18254865	NM_001081000	0.533	+	Trmt2a
chr1	157851728	157883610	NM_144791	0.533	-	Tor1aip1
chr1	157851728	157883610	NM_001160018	0.533	-	Tor1aip1
chr19	6984187	6985516	NM_026306	0.531	+	Trmt112
chr19	6984187	6985516	NM_001166370	0.531	+	Trmt112
chr5	92391907	92401163	NR_028429	0.530	+	Thap6
chr17	25411068	25412473	NR_027452	0.528	+	Gm17801
chr3	90070455	90084587	NM_201407	0.528	+	Dennd4b
chr6	126889983	126925722	NM_138594	0.525	+	D6Wsu163e
chr7	87856468	87948217	NM_016721	0.525	-	Iqgap1
chr2	44967779	44969604	NM_001177395	0.525	+	Gm13476
chr11	101034311	101036757	NM_007721	0.525	-	Ccr10
chr19	6981308	6984135	NM_012021	0.524	-	Prdx5
chr7	97278741	97357957	NM_001252521	0.523	+	Picalm
chr7	97278741	97357957	NM_001252523	0.523	+	Picalm
chr7	97278741	97357957	NM_001252522	0.523	+	Picalm
chr7	97278741	97357957	NM_146194	0.523	+	Picalm
chr7	97278741	97357957	NM_001252524	0.523	+	Picalm
chr7	97278741	97357957	NM_001252520	0.523	+	Picalm
chr17	57418522	57468659	NM_001163816	0.523	+	Vav1
chr17	57418522	57468659	NM_001163815	0.523	+	Vav1
chr17	57418522	57468659	NM_011691	0.523	+	Vav1
chr11	72774670	72806545	NM_001163336	0.522	+	Atp2a3
chr11	72774670	72806545	NM_001163337	0.522	+	Atp2a3
chr11	72774670	72806545	NM_016745	0.522	+	Atp2a3
chr13	3853418	3854007	NM_001008706	0.521	+	Calm5
chr10	84300892	84369283	NM_027689	0.521	+	Rfx4
chr2	163899913	163981257	NM_021420	0.520	+	Stk4
chr2	44966657	44969604	NM_001177394	0.520	+	Gm13476
chr2	151907264	151921538	NM_001160410	0.519	+	Scrt2
chr17	79318342	79336410	NM_001024806	0.518	-	Cebpz
chr19	47969085	47993789	NM_001001738	0.516	-	Itprip
chr11	48864234	48948889	NM_010999	0.515	+	Olfr56
chr11	82765603	82778352	NM_183201	0.514	+	Slfn5
chr5	31357183	31380852	NM_023525	0.512	+	Cad
chr2	57090088	57223130	NM_001145820	0.510	+	Gpd2
chr1	89516886	89617083	NM_010566	0.510	+	Inpp5d
chr1	89516886	89617083	NM_001110192	0.510	+	Inpp5d
chr1	89516886	89617083	NM_001110193	0.510	+	Inpp5d
chr17	46872661	46889161	NM_028065	0.510	-	Cnpy3
chr17	79336474	79347392	NM_028611	0.510	+	2410091C18Rik
chr12	113998865	114007197	NM_178911	0.509	+	Pld4
chr6	113316654	113327514	NM_133932	0.509	-	Tada3
chr2	103810443	103822035	NM_008505	0.508	+	Lmo2
chr2	103810443	103822035	NM_001142335	0.508	+	Lmo2
chr16	18240071	18248787	NM_011239	0.507	-	Ranbp1
chr17	48549404	48556591	NM_207219	0.506	+	AI314976
chr2	154385374	154395588	NM_007891	0.506	-	E2f1
chr4	141349526	141371890	NM_015733	0.505	+	Casp9
chr5	92377929	92392094	NM_026557	0.504	-	Rchy1
chr17	25397455	25411255	NM_011665	0.503	-	Ube2i
chr8	73418620	73421342	NM_029751	0.498	-	Rpl18a
chr12	103171133	103196453	NM_001167914	0.497	-	Atxn3
chr12	103157110	103196453	NM_029705	0.497	-	Atxn3
chr2	132423931	132478800	NR_033468	0.497	+	AU019990
chr2	132423931	132476340	NR_033469	0.497	+	AU019990
chr6	136872229	136890238	NM_007486	0.494	-	Arhgdib
chr17	56382410	56382521	NR_029827	0.493	+	Mir7b
chr7	117916117	117955909	NM_009667	0.492	+	Ampd3
chr19	4984354	4989971	NM_153553	0.492	-	Npas4
chr12	114252718	114312612	NM_001081170	0.492	+	Pacs2
chr13	20182375	20700222	NM_080288	0.489	+	Elmo1
chr7	66931359	66931449	NR_002895	0.489	-	Snord116
chr7	66931359	66931449	NR_033778	0.489	-	Snord116l1
chr7	66931359	66931449	NR_033779	0.489	-	Snord116l2
chr15	75931917	75950625	NM_144848	0.486	-	Eppk1
chr11	115660665	115674906	NM_080643	0.485	-	Caskin2
chr2	118533252	118554174	NM_177568	0.481	-	Plcb2
chr7	100006036	100022742	NM_001080995	0.480	-	4632434I11Rik
chr1	75211548	75215828	NM_009447	0.478	-	Tuba4a
chr2	164881135	164897154	NM_170702	0.478	+	Cd40
chr2	164881135	164897154	NM_170704	0.478	+	Cd40
chr2	164881135	164897154	NM_170703	0.478	+	Cd40
chr2	164881135	164897154	NR_027852	0.478	+	Cd40
chr2	164881135	164897154	NM_011611	0.478	+	Cd40
chr4	140462274	140508501	NM_008812	0.475	+	Padi2
chr7	107792409	107810908	NM_013746	0.475	-	Plekhb1
chr7	107792409	107810908	NM_001163182	0.475	-	Plekhb1
chr6	126873436	126889573	NM_009013	0.471	-	Rad51ap1
chr3	51363678	51371038	NR_033624	0.470	+	5031434O11Rik
chr13	62938244	62959730	NM_007994	0.470	-	Fbp2
chr6	108778634	108809350	NM_138677	0.469	+	Edem1
chr2	90977516	91023204	NM_001177719	0.467	-	Madd
chr2	90977516	91023204	NM_145527	0.467	-	Madd
chr15	63760648	63892010	NM_144846	0.466	-	Fam49b
chr4	20170999	20705815	NM_172987	0.465	-	Nkain3
chr9	44260797	44262850	NM_009476	0.462	-	Upk2
chr10	80820314	80826780	NM_028657	0.462	+	Mfsd12
chr16	57549354	57572917	NM_001177871	0.462	+	Filip1l
chr7	36119255	36177306	NM_027897	0.460	+	Rhpn2
chr11	75345613	75391074	NM_001199283	0.458	+	Slc43a2
chr5	115373248	115387920	NM_145209	0.455	+	Oasl1
chr5	143664794	143668403	NM_007393	0.454	-	Actb
chr3	21975573	22115516	NM_030732	0.453	+	Tbl1xr1
chr9	22135657	22193650	NM_028390	0.453	-	Anln
chr5	151374217	151397100	NM_133898	0.451	-	N4bp2l1
chr8	74512380	74533525	NM_024444	0.450	-	Cyp4f18
chr17	23878165	23882796	NM_028416	0.448	-	Kremen2
chr11	53444824	53448204	NM_008355	0.446	-	Il13
chr10	70810540	70848633	NM_027184	0.445	+	Ipmk
chr11	102291635	102298123	NM_008175	0.444	+	Grn
chrX	163645025	163647150	NM_021278	0.444	-	Tmsb4x
chr1	157851728	157881947	NM_001160019	0.443	-	Tor1aip1
chr13	54838033	54851030	NM_012014	0.442	-	Gprin1
chr14	56503805	56515618	NM_027143	0.441	+	Khnyn
chr4	149493452	149518277	NM_019741	0.441	+	Slc2a5
chr3	89883442	89904824	NM_001253740	0.439	+	Tpm3
chr3	89883442	89904824	NM_001253738	0.439	+	Tpm3
chr3	106842421	106857240	NR_033498	0.439	+	AI504432
chr11	101037430	101052034	NM_016782	0.438	+	Cntnap1
chr9	50583329	50651744	NM_133981	0.438	+	Alg9
chr9	50583329	50651744	NR_045601	0.438	+	Alg9
chr2	157740388	157770455	NM_198627	0.437	+	Vstm2l
chr1	137005074	137029152	NM_007955	0.437	-	Ptprv
chr14	70564024	70576622	NM_001253736	0.436	-	Pdlim2
chr11	62387987	62413807	NM_011706	0.435	+	Trpv2
chr16	32400591	32408313	NM_001160402	0.435	+	Tm4sf19
chr14	62221672	62301210	NR_028264	0.431	-	Dleu2
chr19	41003416	41069025	NM_008528	0.430	-	Blnk
chr17	35792579	35804537	NM_175137	0.430	-	Vars2
chr2	164323024	164333801	NM_133779	0.429	+	Pigt
chr1	132697478	132711317	NM_001170632	0.424	+	Fcamr
chr1	132697478	132711317	NM_144960	0.424	+	Fcamr
chr9	54386790	54392827	NM_173778	0.423	+	Sh2d7
chr7	87297775	87297901	NR_035491	0.423	-	Mir1965
chr11	75469516	75488136	NM_001080775	0.421	+	Myo1c
chr4	155603152	155608966	NM_198305	0.420	-	Klhl17
chr12	102114891	102137734	NM_001177674	0.420	-	Gpr68
chr1	137029301	137041897	NM_177081	0.420	+	Ptpn7
chr14	75415833	75452339	NM_198642	0.417	+	5031414D18Rik
chr9	21001148	21017692	NM_019798	0.414	+	Pde4a
chr11	75345195	75391074	NM_001199284	0.410	+	Slc43a2
chr11	75345195	75391074	NM_173388	0.410	+	Slc43a2
chr17	29497858	29516480	NM_001159538	0.410	+	Fgd2
chr17	29497858	29516480	NM_013710	0.410	+	Fgd2
chr18	60963502	60972306	NM_010545	0.408	+	Cd74
chr18	60963502	60972306	NM_001042605	0.408	+	Cd74
chrX	34451266	34529690	NM_001177323	0.406	-	Sept6
chrX	34453438	34529690	NM_001253706	0.406	-	Sept6
chrX	34451266	34529690	NM_019942	0.406	-	Sept6
chrX	34453438	34529690	NM_001177324	0.406	-	Sept6
chr9	103325907	103363590	NR_040466	0.405	+	5830418P13Rik
chr4	140622426	140634260	NM_025383	0.404	-	Necap2
chr15	78427476	78452449	NM_028195	0.402	+	Cyth4
chr2	44839153	44968799	NM_015753	0.400	-	Zeb2
chr9	35088689	35093008	NR_040715	0.398	+	4933422A05Rik
chr14	33472304	33498458	NM_001195097	0.398	-	3425401B19Rik
chr2	80341451	80421122	NM_016965	0.397	-	Nckap1
chr9	45820902	46032277	NM_027498	0.393	+	Sik3
chr12	45306883	45311055	NM_013760	0.392	-	Dnajb9
chr8	14888535	14901719	NM_012000	0.390	+	Cln8
chr9	106105438	106117718	NM_011876	0.390	+	Twf2
chr5	121894761	121902483	NM_026129	0.389	-	Erp29
chr7	66933880	66933970	NR_002895	0.384	-	Snord116
chr7	66933880	66933970	NR_033778	0.384	-	Snord116l1
chr7	66933880	66933970	NR_033779	0.384	-	Snord116l2
chr19	5651184	5663707	NM_001164480	0.381	-	Sipa1
chr19	5651184	5663707	NM_001164482	0.381	-	Sipa1
chr19	5651184	5663707	NM_001164481	0.381	-	Sipa1
chr19	5651184	5663707	NM_011379	0.381	-	Sipa1
chr19	5651184	5663707	NM_001164568	0.381	-	Sipa1
chr17	34066838	34074632	NM_009059	0.379	+	Rgl2
chr2	90273045	90420804	NM_008982	0.378	-	Ptprj
chr11	96912133	96930218	NM_001081434	0.376	+	Osbpl7
chr4	140283269	140298558	NM_153106	0.376	-	Padi6
chr7	26466176	26471577	NM_172148	0.375	+	B9d2
chr2	129418930	129457964	NM_007547	0.374	+	Sirpa
chr2	129418930	129457964	NM_001177647	0.374	+	Sirpa
chr6	35202731	35212059	NR_027875	0.373	+	1810058I24Rik
chr17	34282360	34288040	NM_010388	0.373	+	H2-DMb2
chr3	89673245	89717084	NM_010559	0.372	-	Il6ra
chr6	35202698	35212059	NR_015608	0.370	+	1810058I24Rik
chr2	24240916	24264249	NM_177611	0.370	+	Psd4
chr1	158240865	158258166	NM_130456	0.368	+	Nphs2
chr5	121902717	121945430	NM_029912	0.366	+	Tmem116
chrX	70961935	70983626	NM_007435	0.365	+	Abcd1
chr14	56497756	56503093	NM_019820	0.365	-	Cbln3
chr11	4958130	4960386	NM_145216	0.361	+	Rasl10a
chr4	133559244	133574731	NM_145833	0.359	-	Lin28a
chr2	129418574	129457964	NM_001177646	0.359	+	Sirpa
chr9	72510153	72597655	NM_010890	0.357	+	Nedd4
chr6	122527809	122552462	NM_031159	0.357	-	Apobec1
chr6	122527809	122552462	NM_001134391	0.357	-	Apobec1
chr7	66874527	66934248	NR_015351	0.357	-	Ipw
chr5	93696598	93705257	NM_007635	0.357	+	Ccng2
chr4	108132030	108232020	NM_175472	0.355	+	Zcchc11
chr2	181423127	181428629	NM_026446	0.350	-	Rgs19
chr14	70564024	70577479	NM_145978	0.347	-	Pdlim2
chr5	24191632	24216373	NM_016736	0.347	+	Nub1
chr9	59387473	59412912	NM_010421	0.346	+	Hexa
chr3	106839079	106841047	NM_008418	0.344	+	Kcna3
chrX	57252640	57283935	NM_007979	0.341	+	F9
chr10	24493619	24556001	NM_134005	0.341	-	Enpp3
chr19	36453556	36530694	NM_029508	0.340	+	Pcgf5
chr16	8658679	8672246	NM_025821	0.340	-	Carhsp1
chr2	32561301	32568304	NM_130860	0.339	-	Cdk9
chr17	34784124	34792017	NM_017406	0.338	+	Atf6b
chr11	51437174	51449398	NM_025346	0.337	-	Rmnd5b
chr4	43544384	43575455	NM_011602	0.331	-	Tln1
chr4	149023276	149037425	NM_001164052	0.331	-	Pik3cd
chr7	51781364	51787441	NM_019866	0.331	-	Spib
chr17	23886202	23891032	NR_015472	0.331	+	9530082P21Rik
chr12	4599813	4720758	NM_011365	0.330	+	Itsn2
chr12	4599813	4720758	NM_001198968	0.330	+	Itsn2
chr12	4599813	4647945	NM_001198969	0.330	+	Itsn2
chr2	32568326	32568408	NR_037217	0.330	-	Mir2861
chr11	74644425	74659227	NM_010813	0.330	+	Mnt
chr1	188447064	188529871	NM_009367	0.329	-	Tgfb2
chr3	106004408	106022397	NM_145126	0.329	-	Chi3l4
chr4	43575505	43579932	NM_013497	0.327	+	Creb3
chrX	70931521	70961514	NM_012060	0.327	-	Bcap31
chr2	177757988	177767215	NM_001177400	0.327	+	Etohi1
chr2	177757988	177770564	NM_001177399	0.327	+	Etohi1
chr4	107040388	107086943	NM_028355	0.326	+	Tmem48
chr8	73419657	73419755	NR_002901	0.326	-	Snora68
chr12	113180201	113182693	NR_029464	0.326	-	5033406O09Rik
chr11	60954336	60961144	NM_021349	0.325	+	Tnfrsf13b
chr5	64300136	64360136	NM_145923	0.324	-	Rell1
chr1	173259275	173272632	NM_011615	0.323	+	Dedd
chr1	173259275	173272632	NM_001128609	0.323	+	Dedd
chr6	124668339	124668408	NR_029792	0.322	-	Mir200c
chr2	32568419	32568492	NR_039536	0.322	-	Mir3960
chr1	99540478	99558595	NM_133825	0.321	-	D1Ertd622e
chr10	85334575	85351848	NM_133993	0.321	+	Pwp1
chr13	55546694	55560938	NM_011938	0.321	+	Grk6
chr13	55546694	55562288	NM_001112711	0.321	+	Grk6
chr13	55546694	55562288	NM_001038018	0.321	+	Grk6
chr5	100506891	100588827	NM_182841	0.318	-	Tmem150c
chr14	65670895	65716943	NM_018788	0.316	-	Extl3
chr9	54859149	54874366	NM_145129	0.315	-	Chrna3
chr16	72663393	73046345	NM_019413	0.315	+	Robo1
chr7	20216928	20250379	NM_019649	0.313	-	Clptm1
chr7	122092163	122127481	NR_040317	0.312	+	A730082K24Rik
chr11	75465651	75488136	NM_001080774	0.312	+	Myo1c
chr7	26080067	26082974	NM_008776	0.312	-	Pafah1b3
chrX	131120192	131122601	NM_019865	0.312	+	Rpl36a
chr4	61961375	62021582	NM_001045528	0.310	-	Fkbp15
chr6	124670735	124683163	NM_013545	0.308	-	Ptpn6
chr3	103718042	103770543	NM_172684	0.308	+	Rsbn1
chr3	98117093	98143892	NM_016966	0.306	-	Phgdh
chr4	132796732	132808843	NM_016693	0.305	+	Map3k6
chr2	180415763	180436805	NM_011805	0.305	-	Dido1
chr2	180392668	180436805	NM_175551	0.305	-	Dido1
chr14	56629128	56630317	NR_002889	0.304	-	Gm5801
chr16	22466641	22657304	NM_138650	0.302	-	Dgkg
chr17	34118436	34122303	NR_033305	0.302	+	AA388235
chr4	62021734	62052803	NM_175090	0.298	+	Slc31a1
chr17	27156756	27165571	NM_007523	0.297	-	Bak1
chr9	32201569	32206779	NM_001168354	0.297	+	Kcnj1
chr17	34701239	34725488	NM_010929	0.296	+	Notch4
chr5	116081995	116097167	NM_198163	0.296	+	Rab35
chr19	24168991	24248630	NM_001198985	0.294	-	Tjp2
chr19	12873098	12908298	NM_134152	0.294	+	Lpxn
chr1	37473929	37486948	NM_198006	0.293	-	6330578E17Rik
chr18	78033288	78121618	NM_013831	0.293	+	Pstpip2
chr15	88953732	88959130	NR_028447	0.291	-	Hdac10
chr15	88953732	88959130	NR_028448	0.291	-	Hdac10
chr15	88953732	88959130	NR_028449	0.291	-	Hdac10
chr15	88953732	88959130	NM_199198	0.291	-	Hdac10
chr5	116081057	116081825	NR_027810	0.290	-	1110006O24Rik
chr6	124667931	124668003	NR_029554	0.289	-	Mir141
chr2	38367395	38443010	NM_001159631	0.289	+	Nek6
chr15	97623094	97674933	NM_001204280	0.289	-	Hdac7
chr15	97623094	97674933	NM_001204279	0.289	-	Hdac7
chr15	97623094	97674933	NM_001204278	0.289	-	Hdac7
chr15	97623094	97674933	NM_001204275	0.289	-	Hdac7
chr4	59327554	59451505	NM_001163288	0.288	-	Susd1
chr7	25876133	25917479	NM_011138	0.288	-	Pou2f2
chr7	25876133	25917479	NM_001163556	0.288	-	Pou2f2
chr7	25876133	25917479	NM_001163555	0.288	-	Pou2f2
chr7	25876133	25917479	NM_001163554	0.288	-	Pou2f2
chr1	37487016	37495969	NM_026123	0.288	+	Unc50
chr10	77324719	77325383	NM_001101631	0.288	+	Gm3285
chr6	125021294	125032490	NM_001163268	0.287	+	Lpar5
chr5	23889998	23897961	NM_001002897	0.287	-	Atg9b
chr2	70400220	70440069	NM_008077	0.284	+	Gad1
chr7	116855694	116867285	NM_001040700	0.281	-	BC051019
chr16	23925633	23930880	NM_001008230	0.281	-	Rtp2
chr9	66803199	66823291	NM_030717	0.280	-	Lactb
chr10	79519758	79565447	NM_183426	0.278	-	Sbno2
chr13	24730516	24797870	NM_001080381	0.278	+	Fam65b
chr13	24730516	24825675	NM_029679	0.278	+	Fam65b
chr13	117643630	117814323	NM_001081009	0.277	-	Parp8
chr2	38367216	38443010	NM_021606	0.276	+	Nek6
chr1	55109613	55129546	NM_026424	0.275	+	Coq10b
chr1	55109613	55129546	NM_001039710	0.275	+	Coq10b
chr17	88374389	88390232	NM_010830	0.274	+	Msh6
chr11	70461090	70464916	NM_027445	0.273	+	Rnf167
chr7	108086147	108112880	NM_183168	0.272	-	P2ry6
chr7	107792409	107806970	NM_001163185	0.271	-	Plekhb1
chr7	107792409	107806970	NM_001163184	0.271	-	Plekhb1
chr7	107792409	107806970	NM_001163183	0.271	-	Plekhb1
chr16	91679509	91688973	NM_021720	0.271	-	Donson
chr15	66934436	67008444	NM_009177	0.269	-	St3gal1
chr9	107516468	107537673	NM_008138	0.268	-	Gnai2
chr15	80453912	80480728	NM_010815	0.268	+	Grap2
chr1	136090024	136097809	NM_016749	0.267	+	Mybph
chr3	88345950	88352201	NM_016899	0.264	-	Rab25
chr19	12535268	12539775	NM_010821	0.263	+	Mpeg1
chr11	75465010	75488136	NM_008659	0.263	+	Myo1c
chr10	114726917	114752647	NM_024454	0.262	-	Rab21
chr6	86597038	86619153	NM_010751	0.261	-	Mxd1
chr6	22256521	22306081	NM_138587	0.259	-	Fam3c
chr16	91689142	91716000	NR_040389	0.259	+	Gm10785
chr17	34479156	34481590	NM_010381	0.258	-	H2-Ea-ps
chr9	65912982	65917538	NM_001025612	0.257	-	Snx22
chr17	27166203	27173323	NM_027544	0.256	+	Ggnbp1
chr13	55420583	55423341	NM_009000	0.256	-	Rab24
chr7	5031836	5049780	NM_001252454	0.256	+	Epn1
chr7	5031836	5049780	NM_010147	0.256	+	Epn1
chr13	55423415	55426633	NM_025596	0.251	+	Prelid1
chr7	132695795	132722988	NM_001008700	0.247	+	Il4ra
chr14	69859907	69903160	NM_026331	0.247	-	Slc25a37
chr4	133658497	133682695	NR_045571	0.241	+	Ubxn11
chr4	133658497	133682695	NM_026257	0.241	+	Ubxn11
chr13	23989757	24006876	NM_177016	0.240	-	Slc17a4
chr17	88035318	88050467	NM_008532	0.239	+	Epcam
chr8	120022190	120159042	NM_172285	0.238	+	Plcg2
chr8	13159134	13175338	NM_010684	0.238	+	Lamp1
chr4	117545604	117556081	NM_017377	0.237	-	B4galt2
chr4	117545604	117556081	NM_001253381	0.237	-	B4galt2
chr4	117545604	117556081	NR_045570	0.237	-	B4galt2
chr14	103386628	103433020	NR_045657	0.236	-	4933432I03Rik
chr11	70457528	70460541	NM_024211	0.235	-	Slc25a11
chr10	129705207	129717296	NM_007501	0.235	-	Neurod4
chr2	102861212	102913670	NM_175094	0.235	-	Pdhx
chr6	83745050	83752550	NM_019542	0.233	+	Nagk
chr9	57758792	57777775	NM_001122873	0.232	+	Ubl7
chr9	57758792	57777775	NM_027086	0.232	+	Ubl7
chr11	101023992	101032616	NM_146030	0.232	-	Plekhh3
chr4	132288880	132313086	NM_133888	0.232	-	Smpdl3b
chr11	69212019	69227177	NM_001017426	0.231	-	Kdm6b
chrX	103338613	103355832	NM_205820	0.231	+	Tlr13
chr10	59740375	59765348	NM_011179	0.229	+	Psap
chr10	59740375	59765348	NM_001146123	0.229	+	Psap
chr10	59740375	59765348	NM_001146120	0.229	+	Psap
chr10	59740375	59765348	NM_001146122	0.229	+	Psap
chr10	59740375	59765348	NM_001146121	0.229	+	Psap
chr2	163879276	163896838	NM_025996	0.229	-	Tomm34
chr4	16050521	16090645	NM_138952	0.229	-	Ripk2
chr4	141317912	141346559	NM_172338	0.229	-	Dnajc16
chr10	18720716	18731769	NM_001166402	0.229	-	Tnfaip3
chr6	83745151	83752550	NM_001164187	0.227	+	Nagk
chr5	17287507	17341714	NM_007643	0.226	-	Cd36
chr5	17287507	17341714	NM_001159555	0.226	-	Cd36
chr2	102913831	102932806	NM_019735	0.225	+	Apip
chr2	90517371	90576485	NM_021512	0.222	+	Nup160
chr12	101426177	101431748	NR_045282	0.221	+	Gm10433
chr19	11844904	11849436	NM_025606	0.220	+	Mrpl16
chr4	155233378	155237462	NM_031872	0.220	-	Tas1r3
chr5	114222820	114228291	NM_025526	0.219	+	Iscu
chr15	84062472	84146039	NM_133167	0.219	+	Parvb
chr19	47303332	47333931	NM_001163480	0.218	+	Neurl1a
chr7	117960048	117987895	NM_025999	0.216	-	Rnf141
chr10	128530089	128531028	NM_146864	0.216	-	Olfr768
chr3	57471343	57496459	NM_001033349	0.215	-	Gm410
chr15	103174717	103197179	NM_010577	0.215	-	Itga5
chr14	56636800	56639228	NM_008570	0.215	+	Mcpt1
chr11	68316520	68366200	NM_001081566	0.214	+	Pik3r6
chr11	68316520	68366200	NM_001004435	0.214	+	Pik3r6
chr5	128076035	128097762	NM_133895	0.214	-	Slc15a4
chr10	129759907	129799698	NM_183264	0.213	+	Tespa1
chr8	74630938	74634408	NM_146338	0.211	+	Olfr374
chr4	140428607	140433972	NR_040654	0.211	+	4930515B02Rik
chr16	10480164	10527657	NM_001243760	0.210	+	Ciita
chr2	70327996	70401414	NR_040496	0.207	-	1500002O10Rik
chr11	58777282	58785231	NM_031172	0.206	+	Trim17
chr5	137537375	137548142	NM_008871	0.206	-	Serpine1
chr11	70465348	70468152	NM_011072	0.205	-	Pfn1
chr11	58599640	58600771	NM_001011760	0.205	+	Olfr314
chr10	70793241	70807597	NM_134007	0.203	-	Cisd1
chr14	56645700	56649332	NM_010782	0.203	-	Mcpt9
chr5	136045806	136048913	NM_019577	0.202	-	Ccl24
chr4	3605267	3718759	NM_010747	0.202	+	Lyn
chr4	3605267	3718759	NM_001111096	0.202	+	Lyn
chr11	103828184	103846650	NM_007477	0.201	+	Arf2
chr2	90269912	90319331	NM_001135657	0.201	-	Ptprj
chr3	87161802	87174996	NM_009690	0.196	+	Cd5l
chr7	53359892	53435403	NM_011510	0.195	-	Abcc8
chr4	16091256	16193372	NR_045765	0.195	+	A530072M11Rik
chr11	61302313	61307705	NM_011841	0.192	-	Mapk7
chr15	57972990	57990209	NM_029734	0.192	+	Wdyhv1
chr3	88455819	88457064	NM_181817	0.191	-	Rxfp4
chr6	119873986	119988673	NM_001185021	0.191	-	Wnk1
chr6	119873986	119988673	NM_198703	0.191	-	Wnk1
chr6	119873986	119988673	NM_001185020	0.191	-	Wnk1
chr6	119873986	119988673	NM_001199083	0.191	-	Wnk1
chr6	119873986	119988673	NM_001199084	0.191	-	Wnk1
chr15	37295929	37721755	NM_001170866	0.190	-	Ncald
chr14	58341025	58353255	NM_153382	0.189	-	Lats2
chr2	164665017	164683208	NM_011125	0.189	-	Pltp
chr2	35169509	35192529	NM_013515	0.187	-	Stom
chr5	148690016	148706378	NM_027872	0.187	-	Slc46a3
chr2	60090049	60122475	NM_025422	0.186	-	Cd302
chr13	54472712	54485278	NM_009946	0.185	+	Cplx2
chr17	34781827	34783272	NM_019873	0.183	+	Fkbpl
chr7	107792409	107805479	NM_001163187	0.182	-	Plekhb1
chr7	107792409	107805479	NM_001163186	0.182	-	Plekhb1
chr11	67346499	67502494	NM_008088	0.182	+	Gas7
chr4	117880817	117964002	NM_011213	0.179	-	Ptprf
chr7	97177668	97188790	NR_015614	0.178	+	E230029C05Rik
chr11	96874882	96886052	NM_031183	0.177	+	Sp6
chr4	119329207	119331550	NM_008191	0.177	-	Guca2b
chr2	29475239	29595883	NM_054050	0.174	+	Rapgef1
chr2	29475239	29595883	NM_001039087	0.174	+	Rapgef1
chr2	29475239	29595883	NM_001039086	0.174	+	Rapgef1
chr2	90977516	91019478	NM_001177720	0.173	-	Madd
chr15	84511427	84534103	NM_146061	0.172	+	Prr5
chr10	79482419	79494216	NM_027521	0.170	+	Hmha1
chr2	35035724	35056640	NM_026697	0.169	-	Rab14
chr15	37295929	37722183	NM_134094	0.169	-	Ncald
chr10	69667414	69682459	NR_038041	0.169	+	2310015B20Rik
chr5	67698195	67747384	NM_178651	0.169	+	Slc30a9
chr5	23899973	23915765	NM_029020	0.168	+	Abcb8
chr4	135451318	135476125	NM_009924	0.167	+	Cnr2
chr3	90416815	90418336	NM_011313	0.166	+	S100a6
chr1	157887990	157900866	NM_001160181	0.166	+	Tor1aip2
chr1	157887990	157900866	NM_022329	0.166	+	Tor1aip2
chr7	6367885	6383797	NM_001134752	0.165	+	Gm16532
chr9	54393158	54407886	NM_019686	0.165	-	Cib2
chr6	40421413	40431822	NM_212468	0.162	+	Ssbp1
chr6	40421413	40428586	NM_028358	0.162	+	Ssbp1
chr10	127691186	127692957	NM_133996	0.162	+	Apon
chr5	114192454	114221658	NM_016926	0.161	-	Sart3
chr10	74523640	74647668	NM_001081412	0.161	+	Bcr
chr19	47206721	47212784	NM_133746	0.161	-	Calhm2
chr4	117561247	117564608	NM_026344	0.160	-	Dph2
chr11	58768186	58770176	NM_178218	0.158	+	Hist3h2a
chr1	175892699	175912975	NM_008327	0.157	-	Ifi202b
chr1	175892699	175912975	NM_011940	0.157	-	Ifi202b
chr7	4583096	4610552	NM_172894	0.157	-	Ppp6r1
chr7	116870978	116875246	NM_020051	0.157	-	Ascl3
chr9	20942984	20954350	NM_016742	0.156	-	Cdc37
chr12	37040755	37045039	NM_025312	0.156	+	Sostdc1
chr7	25562222	25569674	NM_007675	0.155	+	Ceacam10
chr14	66149282	66211949	NM_028811	0.155	-	Elp3
chr14	66149282	66211949	NM_001253812	0.155	-	Elp3
chr14	66149282	66211949	NR_045599	0.155	-	Elp3
chr6	72318042	72330462	NM_001080742	0.154	-	Vamp5
chr6	72318042	72330462	NM_016872	0.154	-	Vamp5
chr11	98821784	98836256	NM_001176528	0.154	+	Rara
chr15	100560935	100563168	NR_045782	0.153	-	I730030J21Rik
chr15	100560935	100563168	NR_045781	0.153	-	I730030J21Rik
chr4	122673341	122679723	NM_008506	0.152	+	Mycl1
chr19	12838017	12870613	NR_024093	0.151	-	U05342
chr19	12841428	12870613	NM_053009	0.151	-	Zfp91
chr8	72430967	72520278	NM_001113345	0.151	-	Gatad2a
chr8	72430967	72520278	NM_145596	0.151	-	Gatad2a
chr11	58767549	58768014	NM_206882	0.151	-	Hist3h2bb-ps
chr9	21760196	21762714	NM_025870	0.150	+	2310047B19Rik
chr7	71061742	71065425	NM_001256311	0.150	+	E030018B13Rik
chrX	104451216	104492108	NM_001177781	0.149	+	Gpr174
chr5	31338408	31351297	NM_001177622	0.149	-	Slc5a6
chr11	72832509	72855567	NM_018883	0.148	+	Camkk1
chr1	75216669	75220229	NM_001243091	0.148	-	A630095N17Rik
chr19	11036784	11049160	NM_023529	0.147	-	Ms4a10
chr2	180402992	180444704	NM_177852	0.147	-	Dido1
chr4	107576586	107596194	NM_009949	0.147	-	Cpt2
chr11	4380870	4494818	NM_028860	0.147	-	Mtmr3
chr9	60864875	60867604	NR_040767	0.146	+	Gm5122
chr10	41287821	41296282	NR_045341	0.146	+	5730435O14Rik
chr5	136036317	136039439	NM_001013412	0.145	-	Ccl26
chr4	137237581	137285776	NM_001256218	0.144	+	Rap1gap
chr4	137237581	137285776	NM_001081155	0.144	+	Rap1gap
chrX	104451366	104492108	NM_001033251	0.144	+	Gpr174
chr10	98725864	98730123	NM_026268	0.143	+	Dusp6
chr2	57897525	57905163	NM_029972	0.143	-	Ermn
chr18	57115484	57135033	NM_029909	0.143	-	C330018D20Rik
chr8	73406787	73416656	NM_053248	0.143	-	Slc5a5
chr12	77634120	77634199	NR_039597	0.142	-	Mir5135
chr15	74875444	74879267	NM_010741	0.141	-	Ly6c1
chr15	74875902	74879267	NM_001252057	0.141	-	Ly6c1
chr15	74874447	74879267	NM_001252056	0.141	-	Ly6c1
chr15	74875444	74879267	NM_001252055	0.141	-	Ly6c1
chr1	74172114	74194797	NM_001034060	0.140	+	Rufy4
chr1	74172114	74194804	NM_001170641	0.140	+	Rufy4
chr10	111422503	111434320	NM_028608	0.140	-	Glipr1
chr12	85490122	85534965	NM_001163502	0.140	-	C130039O16Rik
chr11	72254879	72265052	NM_016776	0.140	+	Mybbp1a
chr1	158185425	158233479	NM_001134741	0.139	-	Tdrd5
chr5	31351012	31356996	NM_027855	0.139	+	0610007C21Rik
chr15	103269390	103278890	NM_177631	0.138	-	BC048502
chr10	80755716	80782719	NM_001146687	0.136	+	Pip5k1c
chr10	80755716	80782719	NM_008844	0.136	+	Pip5k1c
chr5	31338408	31350935	NM_001177621	0.136	-	Slc5a6
chr15	61869541	62082530	NR_003368	0.135	+	Pvt1
chr6	122555420	122560089	NM_008108	0.135	-	Gdf3
chr15	74875902	74879093	NM_001252058	0.135	-	Ly6c1
chr12	77425877	77435138	NM_001101471	0.133	+	Akap5
chr14	75530929	75630649	NM_001247984	0.133	+	Lcp1
chr19	3454927	3575749	NM_028999	0.132	-	Ppp6r3
chr19	3454927	3575749	NM_029456	0.132	-	Ppp6r3
chr19	3454927	3575749	NM_001164159	0.132	-	Ppp6r3
chr9	65142101	65178465	NM_001044389	0.130	+	Clpx
chr9	65142101	65178465	NM_011802	0.130	+	Clpx
chr9	50576342	50580775	NM_198675	0.130	+	Fdxacb1
chr7	19842278	19857203	NM_009499	0.130	-	Vasp
chr18	64500017	64558142	NM_194268	0.130	+	Onecut2
chr4	9502408	9570864	NM_001177854	0.129	-	Asph
chr4	9502408	9570864	NM_001177853	0.129	-	Asph
chr4	9502408	9570864	NM_001177852	0.129	-	Asph
chr4	9548056	9570864	NM_133723	0.129	-	Asph
chr12	77634546	77680026	NM_153804	0.129	+	Plekhg3
chr14	69908454	69912356	NM_173420	0.128	-	Synb
chr17	85490039	85857920	NM_028576	0.128	+	1700106N22Rik
chr1	132950280	132994120	NM_008551	0.127	-	Mapkapk2
chr6	90963060	91066820	NM_018815	0.127	-	Nup210
chr9	50570932	50576257	NM_023483	0.127	-	1110032A03Rik
chr9	7692110	7699416	NM_010810	0.126	+	Mmp7
chr7	26086377	26089152	NM_001081294	0.126	+	Prr19
chr2	31325789	31376190	NM_007494	0.126	+	Ass1
chr2	180922047	180923209	NM_025598	0.125	+	Ppdpf
chr14	75484109	75530690	NM_027581	0.125	-	Lrrc63
chr1	161270437	161270555	NR_028518	0.124	+	Scarna3a
chr6	116583025	116623854	NM_178045	0.124	-	Rassf4
chr4	11685303	11745052	NM_019753	0.124	+	Cdh17
chr1	161270488	161270554	NR_039543	0.123	+	Mir1843b
chr7	35697425	35829727	NM_008820	0.122	+	Pepd
chr10	77532112	77542270	NM_015790	0.121	+	Icosl
chr13	51196266	51244563	NM_146043	0.121	+	Spin1
chr2	151795133	151799710	NM_028666	0.120	-	Fam110a
chr15	76202387	76205368	NM_183099	0.120	-	Tssk5
chr11	78837098	78848507	NR_045873	0.120	+	Gm11201
chr10	80808790	80813202	NM_001163166	0.120	-	Hmg20b
chr5	31338408	31350452	NM_177870	0.119	-	Slc5a6
chrX	13238488	13244559	NM_175669	0.119	+	Gpr82
chr1	136859153	136870714	NM_026024	0.119	+	Ube2t
chr10	80808790	80813172	NM_010440	0.119	-	Hmg20b
chr10	80808790	80813171	NM_001163165	0.119	-	Hmg20b
chr6	125017937	125032490	NM_001163269	0.117	+	Lpar5
chr5	33721344	33762403	NM_001081101	0.117	+	4933407H18Rik
chr15	78021547	78034586	NM_013645	0.117	-	Pvalb
chr5	76741170	76760136	NM_023508	0.117	-	Pdcl2
chr9	121807581	121820182	NM_021609	0.117	+	Ccbp2
chr19	7300157	7315712	NM_027643	0.117	-	Naa40
chr2	31742800	31802055	NM_011836	0.115	+	Lamc3
chr13	51193106	51196096	NR_029463	0.115	-	9430083A17Rik
chr8	90818102	90853861	NM_001037724	0.115	+	Adcy7
chr17	85462816	85489614	NM_001163624	0.115	-	Prepl
chr9	26812086	26837679	NM_178027	0.115	-	Vps26b
chr13	113450973	113528960	NM_178746	0.114	+	Slc38a9
chr17	85462816	85489607	NM_145984	0.114	-	Prepl
chr17	85462816	85489607	NM_001163623	0.114	-	Prepl
chr17	85462816	85489607	NM_001163622	0.114	-	Prepl
chr17	84583268	84587287	NM_001001806	0.114	-	Zfp36l2
chr1	109486582	109502727	NM_001159748	0.114	+	Serpinb8
chr1	109486582	109505555	NM_011459	0.114	+	Serpinb8
chr10	43465963	43485642	NR_040581	0.114	+	1700027J07Rik
chr7	25754768	25757747	NM_010261	0.114	-	Rabac1
chr19	11011649	11017001	NM_009962	0.113	+	Gpr44
chr13	97418918	97440891	NM_008255	0.113	-	Hmgcr
chr9	26837759	26902900	NM_178113	0.112	+	Ncapd3
chr7	150238654	150253835	NM_133655	0.112	+	Cd81
chr19	3913490	3929716	NM_026316	0.111	-	Aldh3b1
chr15	102046425	102062366	NM_013566	0.110	-	Itgb7
chr7	139427937	139508838	NM_029935	0.110	-	Chst15
chr1	193542273	193608134	NM_001134829	0.110	+	Lpgat1
chr15	103144325	103170517	NM_013866	0.109	-	Zfp385a
chr3	81736537	81760647	NM_177662	0.109	+	Ctso
chr7	134628734	134635027	NM_010183	0.109	+	Fbrs
chrX	101678120	101701601	NM_001081189	0.108	+	Uprt
chr4	32646654	32658637	NR_026843	0.108	-	BC024582
chr18	60971729	60971817	NR_039567	0.108	+	Mir5107
chr5	101108504	101148702	NM_152803	0.107	-	Hpse
chr3	65858747	65940360	NM_028357	0.106	-	Veph1
chr16	25059724	25069144	NR_040374	0.105	+	A230028O05Rik
chr14	104861540	104867216	NM_011143	0.105	-	Pou4f1
chr1	73956804	74171021	NM_027884	0.105	-	Tns1
chr2	181431499	181433147	NM_199023	0.105	-	4930526D03Rik
chr11	5796639	5798785	NM_022879	0.105	-	Myl7
chr4	132324274	132334661	NM_011284	0.104	+	Rpa2
chr11	70470714	70476012	NM_001136062	0.104	+	Eno3
chr15	101537500	101543322	NM_027011	0.103	-	Krt5
chr17	23873152	23877297	NM_023824	0.103	-	Paqr4
chr11	61318673	61326429	NM_013717	0.103	+	B9d1
chr14	21655883	21662610	NM_008873	0.103	+	Plau
chr2	18919945	18921431	NR_024323	0.103	+	4930426L09Rik
chr13	99079851	99086922	NM_145455	0.103	-	Btf3
chr17	13427736	13429320	NM_001167913	0.102	+	Smok2b
chr11	51398258	51416771	NM_028398	0.102	+	Agxt2l2
chr12	40786357	40860815	NM_001146196	0.102	-	Scin
chr12	40786357	40860815	NM_009132	0.102	-	Scin
chr13	99079851	99086961	NM_001170540	0.102	-	Btf3
chr11	29592897	29644414	NM_194052	0.100	+	Rtn4
chr11	29592897	29644414	NM_194054	0.100	+	Rtn4
chr11	29592897	29644414	NM_194053	0.100	+	Rtn4
chr1	193541902	193608134	NM_172266	0.099	+	Lpgat1
chr7	66938957	66939047	NR_002895	0.099	-	Snord116
chr7	66938957	66939047	NR_033778	0.099	-	Snord116l1
chr7	66938957	66939047	NR_033779	0.099	-	Snord116l2
chr10	80965058	80986970	NM_010304	0.099	-	Gna15
chr4	141000587	141023852	NM_009541	0.099	+	Zbtb17
chr4	115809332	115817221	NM_026547	0.099	-	1520402A15Rik
chr10	53218248	53238795	NR_037973	0.098	-	Gm20597
chr2	18763882	18919748	NM_008845	0.098	-	Pip4k2a
chr6	42236683	42264655	NM_013491	0.097	+	Clcn1
chr13	43880475	43898501	NM_009856	0.096	+	Cd83
chr11	118849501	118854155	NM_001030291	0.095	+	Enpp7
chr17	34491766	34506437	NM_079835	0.095	+	Btnl2
chr13	54560197	54570201	NM_028597	0.093	-	Thoc3
chr14	66224103	66267280	NM_001195674	0.093	+	Gm600
chr7	29559917	29566533	NR_040339	0.093	-	Gm19897
chr17	37091302	37095373	NM_023162	0.092	-	Znrd1
chr2	167757826	167804885	NM_011201	0.091	+	Ptpn1
chr7	34969515	34981666	NM_026549	0.091	-	Pdcd2l
chr11	26371401	26493920	NM_027260	0.091	-	Vrk2
chr11	26371401	26493920	NM_001252447	0.091	-	Vrk2
chr9	57474452	57492987	NM_007783	0.091	-	Csk
chr9	50341191	50363243	NM_133217	0.091	-	Bco2
chr18	12913820	13100350	NM_207530	0.091	-	Osbpl1a
chr14	31385334	31385394	NR_037237	0.090	+	Mir3076
chr7	134615127	134620272	NM_145589	0.090	+	Prr14
chr13	51503986	51518166	NM_010101	0.090	+	S1pr3
chr15	75949947	75956986	NM_001142968	0.089	-	BC024139
chr5	141200080	141229266	NM_173405	0.089	+	Amz1
chr11	70471297	70476015	NM_007933	0.089	+	Eno3
chrX	91969907	91975530	NM_001081473	0.089	+	Zxdb
chr7	134920902	134943633	NM_178029	0.088	+	Setd1a
chr1	60965868	60972674	NM_009843	0.088	+	Ctla4
chr17	37095536	37102568	NM_029602	0.088	+	Znrd1as
chr2	148594353	148597233	NM_030059	0.088	-	Cst11
chr7	107994361	108011927	NM_177073	0.087	-	Relt
chr11	95703608	95707045	NM_023121	0.087	+	Gngt2
chr10	80735944	80754012	NM_013769	0.087	-	Tjp3
chr2	154923526	154925815	NR_040634	0.086	-	2310005A03Rik
chr11	75223530	75236125	NM_011340	0.086	-	Serpinf1
chr8	86247149	86265210	NM_011925	0.086	-	Cd97
chr8	86247149	86265210	NM_001163030	0.086	-	Cd97
chr8	86247149	86265210	NM_001163031	0.086	-	Cd97
chr8	86247149	86265210	NM_001163029	0.086	-	Cd97
chr17	35804683	35810627	NM_010364	0.085	-	Gtf2h4
chr8	26149616	26212283	NM_031257	0.085	-	Plekha2
chr7	150218525	150239273	NR_015529	0.084	-	R74862
chr11	95691385	95703753	NM_025659	0.084	-	Abi3
chr9	21125162	21159472	NM_001199186	0.084	+	Slc44a2
chr4	118842122	118846800	NM_001145936	0.083	-	Zfp691
chr7	108534039	108561100	NM_027180	0.083	+	Arap1
chr11	95691385	95703790	NM_001163464	0.083	-	Abi3
chr14	56660959	56663471	NM_008571	0.082	+	Mcpt2
chr1	75207403	75212181	NM_011494	0.081	+	Stk16
chr1	193645351	193656928	NM_010892	0.081	+	Nek2
chr5	135882387	136020992	NM_146001	0.081	-	Hip1
chr1	75194809	75207353	NM_029010	0.080	-	Glb1l
chr2	180059792	180069384	NM_008093	0.079	-	Gata5
chr3	9687481	9833679	NM_001195031	0.079	-	Pag1
chr3	9687481	9833679	NM_053182	0.079	-	Pag1
chr11	95703981	95707045	NM_001038664	0.079	+	Gngt2
chr11	29593773	29644414	NM_194051	0.079	+	Rtn4
chr4	155595564	155602651	NM_001008233	0.078	-	Plekhn1
chr10	60174819	60215530	NM_023596	0.078	-	Slc29a3
chr1	173349163	173350483	NM_001164525	0.077	+	Tstd1
chr17	27154979	27173322	NM_001251881	0.077	+	Ggnbp1
chr2	13576564	13715147	NM_145838	0.077	-	St8sia6
chr11	115209022	115229033	NM_175454	0.077	-	C630004H02Rik
chr10	79479416	79494216	NM_001142701	0.076	+	Hmha1
chr3	88353740	88356849	NM_031248	0.076	-	Lamtor2
chr3	19895944	19935310	NM_080634	0.076	-	Hps3
chr3	19915220	19935310	NM_001146324	0.076	-	Hps3
chr3	19895944	19935310	NM_001146323	0.076	-	Hps3
chr4	118842122	118846461	NM_183140	0.076	-	Zfp691
chr4	118842122	118846461	NM_001145935	0.076	-	Zfp691
chr8	73429872	73441428	NM_173013	0.076	+	Mtap1s
chr7	26454158	26460185	NM_177102	0.076	-	Tmem91
chr12	106168158	106236887	NM_001042699	0.075	-	4831426I19Rik
chr2	180447250	180453222	NM_029607	0.075	+	2310003C23Rik
chr7	149620881	149626303	NM_018802	0.074	+	Syt8
chr7	139507346	139509974	NR_028578	0.074	+	Gm10584
chr12	12268944	12383167	NM_001146119	0.074	+	Fam49a
chr12	12268944	12383167	NM_029758	0.074	+	Fam49a
chr17	34272615	34275480	NM_010386	0.073	+	H2-DMa
chr16	19760326	19772846	NM_001159408	0.073	+	B3gnt5
chr16	19760326	19772846	NM_001159407	0.073	+	B3gnt5
chr16	19760326	19772846	NM_054052	0.073	+	B3gnt5
chr11	82755842	82774183	NR_045932	0.073	-	1700003F17Rik
chr11	70482964	70501607	NM_001190379	0.072	-	Camta2
chr11	70482964	70501607	NM_001190378	0.072	-	Camta2
chr11	70482964	70501607	NM_001190376	0.072	-	Camta2
chr11	70482964	70501607	NM_178116	0.072	-	Camta2
chr8	28196312	28233908	NM_054044	0.071	+	Gpr124
chr4	3583652	3590255	NR_040643	0.070	+	2210414B05Rik
chr3	89876572	89904824	NM_022314	0.070	+	Tpm3
chr2	164313610	164318823	NM_001048229	0.070	+	Dbndd2
chr7	148545076	148551009	NR_033532	0.070	-	B230206H07Rik
chr5	152445398	152453783	NM_027009	0.069	-	Rfc3
chr11	68884310	68886795	NM_025838	0.068	+	Tmem107
chr11	68884310	68886795	NM_028336	0.068	+	Tmem107
chr14	73595308	73725598	NM_009029	0.068	-	Rb1
chr11	121098549	121117170	NM_026272	0.068	+	Narf
chr4	122960153	122976076	NM_130881	0.067	+	Pabpc4
chr14	20691780	20796471	NM_010315	0.067	-	Gng2
chr14	20691780	20796471	NM_001038637	0.067	-	Gng2
chr4	40090297	40146042	NM_007386	0.067	+	Aco1
chr13	101387118	101421014	NM_011233	0.066	-	Rad17
chr13	101387118	101421014	NM_001044371	0.066	-	Rad17
chr6	48783810	48790987	NM_023056	0.066	-	Tmem176b
chr15	88929527	88953580	NM_001163319	0.066	-	Tubgcp6
chr17	37079995	37084931	NM_001099632	0.066	+	Rnf39
chr15	80629039	80771516	NM_177124	0.066	+	Tnrc6b
chr8	74685098	74705265	NM_023126	0.065	+	Rab8a
chr4	118848061	118862616	NM_013848	0.065	-	Ermap
chr9	20016650	20017797	NM_146903	0.065	+	Olfr871
chr4	115511850	115551853	NM_021461	0.065	+	Mknk1
chr4	43996375	43998405	NM_001002787	0.064	+	Ccin
chr6	124670735	124688727	NM_001077705	0.064	-	Ptpn6
chr6	48783810	48791116	NM_001164209	0.064	-	Tmem176b
chr1	140864297	141072619	NM_181347	0.064	+	Dennd1b
chr4	6323353	6381418	NM_010945	0.064	-	Nsmaf
chr11	87912647	88007642	NM_198013	0.063	+	Cuedc1
chr7	16760728	16771852	NM_008627	0.063	+	Meis3
chr15	100520345	100559807	NM_172451	0.063	-	Galnt6
chr15	100520345	100559807	NM_001161767	0.063	-	Galnt6
chr6	48651581	48658243	NM_153175	0.062	-	Gimap6
chr3	88357637	88373647	NM_033526	0.062	+	Ubqln4
chr6	86388639	86420381	NM_001243742	0.062	+	C87436
chr6	86388639	86420381	NM_001243741	0.062	+	C87436
chr13	101421297	101436368	NM_027592	0.062	+	Taf9
chr13	101421297	101426015	NM_027139	0.062	+	Taf9
chr8	3716070	3720651	NM_029465	0.062	-	Clec4g
chr6	48634576	48642061	NM_001243201	0.061	+	Gimap4
chr6	48634576	48642061	NM_174990	0.061	+	Gimap4
chr6	48634576	48642061	NM_175048	0.061	+	Gimap4
chr6	48634576	48642061	NM_001243199	0.061	+	Gimap4
chr6	48634576	48642061	NM_001243200	0.061	+	Gimap4
chr15	86044888	86328933	NM_145476	0.061	+	Tbc1d22a
chr4	122960527	122976064	NM_148917	0.061	+	Pabpc4
chr1	108049201	108068101	NR_040630	0.060	-	LOC626049
chr11	17157620	17169179	NM_020558	0.060	+	C1d
chr6	119984245	119984329	NR_030487	0.060	-	Mir706
chr17	34075853	34077275	NM_001185182	0.060	-	H2-Ke2
chr6	48783810	48791373	NM_001164208	0.060	-	Tmem176b
chr6	48783810	48791373	NM_001164207	0.060	-	Tmem176b
chr17	34075853	34077288	NM_010385	0.060	-	H2-Ke2
chr3	88340222	88340304	NR_035434	0.058	-	Mir1905
chr6	124662306	124666963	NM_007531	0.058	+	Phb2
chr6	48791481	48795363	NM_025326	0.058	+	Tmem176a
chr15	38591658	38622199	NM_025494	0.058	+	Atp6v1c1
chr6	86388391	86420381	NM_146170	0.058	+	C87436
chr13	101421561	101426015	NM_001015889	0.057	+	Taf9
chr7	148134860	148136138	NM_053088	0.057	-	Ifitm5
chr2	24646293	24775110	NM_172545	0.057	-	Ehmt1
chr2	24646293	24775110	NM_001109686	0.057	-	Ehmt1
chr2	24646293	24775110	NM_001109687	0.057	-	Ehmt1
chr2	24646293	24775110	NM_001012518	0.057	-	Ehmt1
chr6	124654387	124662196	NM_013536	0.057	-	Emg1
chr15	85969530	86016571	NM_145475	0.056	-	Cerk
chr10	127705052	127707207	NM_133997	0.056	+	Apof
chr10	80147997	80164565	NM_172457	0.056	-	Mob3a
chr12	33832550	33936022	NM_028139	0.056	+	Atxn7l1
chr6	48791654	48795363	NM_001098271	0.056	+	Tmem176a
chr1	37356737	37467580	NM_030266	0.056	+	Inpp4a
chr13	101572602	101603382	NM_022885	0.055	-	Slc30a5
chr11	53914425	53945169	NM_001136076	0.055	+	P4ha2
chr11	53914425	53945169	NM_011031	0.055	+	P4ha2
chr15	88582140	88614946	NM_181412	0.055	+	Zbed4
chr1	108068445	108290822	NM_133821	0.055	+	Phlpp1
chr8	26835795	26864752	NM_028102	0.055	-	Ddhd2
chr11	106362304	106362377	NR_030703	0.055	+	Snord104
chr19	12648014	12664186	NM_026640	0.055	+	Fam111a
chr12	33796575	33832451	NR_015602	0.054	-	F730043M19Rik
chr17	34077667	34086640	NM_020603	0.054	+	Wdr46
chr1	36321446	36330270	NM_153408	0.054	-	Neurl3
chrX	19941733	19977475	NM_133669	0.053	+	Rp2h
chr11	4960377	4965330	NM_001190408	0.053	-	Gas2l1
chr11	4954133	4965330	NM_001190406	0.053	-	Gas2l1
chr11	4954133	4965330	NM_030228	0.053	-	Gas2l1
chr11	4960377	4965330	NM_144560	0.053	-	Gas2l1
chr10	41607244	41628242	NM_001013370	0.053	+	Sesn1
chr5	115072162	115108430	NM_022017	0.052	-	Trpv4
chr3	90412443	90415702	NM_011312	0.052	+	S100a5
chr15	88961013	88971133	NM_013871	0.051	-	Mapk12
chr6	29490826	29559607	NM_177296	0.051	-	Tnpo3
chr10	80826768	80828565	NM_001014836	0.051	-	4930404N11Rik
chr10	117125960	117147772	NM_010786	0.051	-	Mdm2
chr7	82259780	82454148	NM_153579	0.051	-	Sv2b
chr2	118639738	118661948	NM_026412	0.050	+	D2Ertd750e
chr13	41701584	41736726	NM_001163572	0.050	+	Tmem170b
chr12	16677420	16764045	NM_001252071	0.050	-	Greb1
chr2	164312376	164318823	NM_001048228	0.050	+	Dbndd2
chr7	20256927	20262213	NM_009695	0.050	-	Apoc2
chr9	110921795	110945270	NM_008522	0.050	+	Ltf
chr14	63741298	63764760	NM_007798	0.049	+	Ctsb
chr2	180067561	180075437	NR_045877	0.049	+	Gm14318
chr7	63049517	63086817	NM_146190	0.049	+	Tubgcp5
chrX	83115611	83136838	NM_001163539	0.049	+	5430427O19Rik
chr4	128331945	128430125	NM_001195130	0.048	+	Phc2
chr1	193717950	193731406	NR_030669	0.048	-	1700034H15Rik
chr2	180929828	180937494	NM_009184	0.048	-	Ptk6
chr11	68902029	68905883	NM_009497	0.048	+	Vamp2
chr11	87911559	87913609	NR_045499	0.047	+	2210416O15Rik
chr5	65361313	65433140	NM_026667	0.047	+	Fam114a1
chr4	122693839	122732177	NM_025873	0.047	+	Trit1
chr17	34290135	34297174	NM_010387	0.047	+	H2-DMb1
chr5	33206369	33298949	NM_177786	0.047	+	Depdc5
chr5	33206369	33336882	NM_001170567	0.047	+	Depdc5
chr5	33206369	33336882	NM_001025426	0.047	+	Depdc5
chr11	115685371	115717094	NM_001252532	0.047	+	Llgl2
chr11	115685371	115717094	NM_145438	0.047	+	Llgl2
chr4	3642110	3643953	NR_028126	0.046	+	6330407A03Rik
chr12	45322342	45325367	NR_045113	0.046	+	Gm2027
chr1	94469701	94470783	NM_147037	0.046	+	Olfr1413
chr14	103446228	103455790	NM_008392	0.046	+	Irg1
chr7	51757068	51780039	NM_146189	0.046	-	Mybpc2
chr9	21142271	21159472	NM_152808	0.046	+	Slc44a2
chr2	164311954	164318823	NM_026797	0.045	+	Dbndd2
chr5	65361556	65361634	NR_030577	0.044	+	Mir574
chr10	80165437	80168127	NM_027829	0.044	+	Izumo4
chr2	118524838	118529699	NM_001081971	0.044	-	Gm1337
chr8	59934719	59956382	NM_009136	0.044	+	Scrg1
chr5	115956710	116005995	NM_011223	0.044	+	Pxn
chr5	115956710	116005995	NM_133915	0.044	+	Pxn
chr7	82453587	82476305	NR_045814	0.044	+	1500012K07Rik
chr7	82453581	82463371	NR_045812	0.044	+	1500012K07Rik
chr4	59818521	59917612	NM_172468	0.044	+	Snx30
chr4	24825229	24832148	NM_026742	0.043	+	Ndufaf4
chr4	155238831	155243549	NM_024472	0.043	-	Gltpd1
chr10	120802145	120834301	NM_029364	0.043	+	Gns
chr5	9100736	9118983	NM_001081029	0.043	+	4930420K17Rik
chr15	97623094	97662198	NM_001204277	0.043	-	Hdac7
chr15	97623094	97662198	NM_019572	0.043	-	Hdac7
chr15	97623094	97662198	NM_001204276	0.043	-	Hdac7
chr13	97946285	97968312	NM_010422	0.043	-	Hexb
chr8	87435751	87461252	NM_019945	0.042	-	Mast1
chr4	155243675	155263212	NM_028020	0.042	+	Cpsf3l
chr2	17946815	17959368	NR_028376	0.042	-	A930004D18Rik
chr2	17958306	17959368	NR_028377	0.042	-	A930004D18Rik
chr12	102114891	102146408	NM_001177673	0.042	-	Gpr68
chr12	102114891	102146408	NM_175493	0.042	-	Gpr68
chr1	158608701	158649041	NM_145413	0.041	-	Fam20b
chr5	130555355	130611602	NM_001130476	0.041	+	Tpst1
chr2	164311639	164318823	NM_001048227	0.041	+	Dbndd2
chr5	112684840	112698602	NM_023695	0.041	+	Crybb1
chr7	120350978	120457640	NM_007489	0.041	+	Arntl
chr7	120350978	120457640	NM_001243048	0.041	+	Arntl
chr17	84105502	84192217	NM_001171053	0.040	+	Mta3
chr17	84105502	84192217	NM_001171054	0.040	+	Mta3
chr17	84105502	84214245	NM_054082	0.040	+	Mta3
chr17	84105502	84204762	NM_001171052	0.040	+	Mta3
chr7	82259780	82453272	NM_001109753	0.040	-	Sv2b
chr3	108656595	108692926	NM_001165965	0.040	-	Fndc7
chr3	108656595	108692926	NM_177091	0.040	-	Fndc7
chr5	17287507	17355610	NM_001159556	0.040	-	Cd36
chr5	17287507	17355610	NM_001159557	0.040	-	Cd36
chr2	129190315	129196856	NM_008361	0.040	-	Il1b
chr7	20437445	20446648	NM_001033419	0.040	-	Ceacam16
chr7	25134242	25138852	NM_029806	0.039	+	Lypd5
chr19	10988786	10995091	NM_009580	0.039	-	Zp1
chr1	193730659	193737126	NM_009579	0.039	+	Slc30a1
chr3	87723465	87727355	NM_026591	0.039	+	Mrpl24
chr2	154370140	154384589	NM_021546	0.039	-	Necab3
chr9	65402190	65427841	NM_153119	0.039	-	Plekho2
chr6	124814710	124838227	NM_013488	0.038	-	Cd4
chr10	5342779	5734495	NM_007956	0.038	-	Esr1
chrX	34622514	34625179	NM_026055	0.038	-	Rpl39
chr13	44826142	45017012	NM_021878	0.038	+	Jarid2
chr13	44826142	45017012	NM_001205044	0.038	+	Jarid2
chr11	30829783	30854131	NM_025745	0.037	-	Erlec1
chr4	124795657	124805125	NM_153159	0.037	-	Zc3h12a
chr2	32576574	32610527	NR_045535	0.037	+	Sh2d3c
chr2	32576574	32610527	NM_013781	0.037	+	Sh2d3c
chr16	23290542	23360423	NM_001252506	0.037	+	St6gal1
chr10	59747208	59765348	NM_001146124	0.037	+	Psap
chr19	44147823	44181967	NM_001162410	0.037	-	Chuk
chr19	44147823	44181967	NM_007700	0.037	-	Chuk
chr9	88734001	88743028	NM_001177858	0.037	+	Trim43c
chr4	149023276	149050198	NM_001164051	0.037	-	Pik3cd
chr11	95685813	95693454	NM_153104	0.037	+	Phospho1
chr4	3761619	3762747	NM_026147	0.036	-	Rps20
chr9	55937782	55976697	NM_011193	0.036	+	Pstpip1
chr3	100230327	100241677	NR_040543	0.036	+	4930406D18Rik
chr19	3908869	3912717	NM_144870	0.036	-	Ndufs8
chr7	26091126	26101214	NM_183311	0.035	+	Tmem145
chr19	47929478	47939278	NM_010362	0.035	+	Gsto1
chr15	57925601	57966637	NM_027435	0.035	-	Atad2
chr13	52678805	52744161	NM_001198977	0.035	+	Syk
chr11	30854397	31002704	NM_023906	0.035	+	Asb3
chr6	88207327	88396533	NM_023060	0.035	-	Eefsec
chr11	70477270	70482918	NM_172561	0.035	-	Spag7
chr11	70477270	70482918	NM_001167669	0.035	-	Spag7
chr3	89873941	89874021	NR_030543	0.035	+	Mir190b
chr2	164704867	164716937	NM_146129	0.035	+	Pcif1
chr2	26313421	26359342	NM_008714	0.035	-	Notch1
chr9	20970157	21017692	NM_183408	0.035	+	Pde4a
chr17	29042209	29043716	NR_045457	0.034	+	1700030A11Rik
chrX	13044797	13066439	NM_173415	0.034	+	Nyx
chr6	124689201	124691097	NM_013535	0.034	-	Grcc10
chr7	25155281	25170231	NM_008433	0.034	+	Kcnn4
chr7	25155281	25170231	NM_001163510	0.034	+	Kcnn4
chr9	123761435	123771246	NM_011798	0.034	-	Xcr1
chr5	112705726	112744376	NM_009419	0.034	+	Tpst2
chr14	75154479	75347684	NM_001252132	0.034	-	Lrch1
chr14	75154479	75347684	NM_001033439	0.034	-	Lrch1
chr7	149657747	149680504	NM_019391	0.034	+	Lsp1
chr11	58762412	58763032	NM_030082	0.034	+	Hist3h2ba
chr1	163710822	163718626	NM_010177	0.034	-	Fasl
chr1	163710822	163718626	NM_001205243	0.034	-	Fasl
chr19	47215524	47218664	NM_001081271	0.033	-	Calhm1
chr3	87239703	87304600	NM_001113238	0.033	+	Fcrl5
chr3	87239703	87271446	NM_183222	0.033	+	Fcrl5
chr15	11911093	11925762	NM_011294	0.033	-	Sub1
chr2	14182629	14182708	NR_030609	0.033	+	Mir511
chr5	64868246	64873704	NR_045412	0.033	+	C030018K13Rik
chr5	64868246	64870985	NR_045411	0.033	+	C030018K13Rik
chr5	64868246	64875205	NR_045413	0.033	+	C030018K13Rik
chrX	20437636	20498044	NM_013680	0.033	-	Syn1
chrX	20437636	20498044	NM_001110780	0.033	-	Syn1
chr10	7556178	7556272	NR_039563	0.033	+	Mir5104
chr10	79579280	79593215	NM_011492	0.033	+	Stk11
chr16	43410630	43420309	NR_046026	0.033	-	LOC626693
chr13	44826639	45017012	NM_001205043	0.033	+	Jarid2
chr5	138263179	138277506	NM_153510	0.033	-	Pilra
chr5	128112631	128187890	NM_177005	0.033	+	Glt1d1
chr19	38207270	38258441	NM_033614	0.033	+	Pde6c
chr19	38207270	38258441	NM_001170959	0.033	+	Pde6c
chr1	84903279	84931658	NM_027921	0.033	-	Slc16a14
chr13	96466874	96472723	NM_010170	0.032	+	F2rl2
chr5	101083744	101103275	NM_027978	0.032	-	Coq2
chr13	55426528	55431091	NM_016662	0.032	-	Mxd3
chr2	91024217	91035192	NM_013839	0.032	-	Nr1h3
chr13	81103334	81218856	NR_015587	0.032	+	9330111N05Rik
chr11	96902899	96910527	NM_026154	0.032	+	Mrpl10
chr3	54532600	54539286	NM_027148	0.032	-	Exosc8
chr3	54532600	54539286	NM_001163570	0.032	-	Exosc8
chr6	113339253	113349442	NM_001142732	0.032	+	Ttll3
chr2	91024217	91035273	NM_001177730	0.032	-	Nr1h3
chr10	23869122	23908765	NM_016797	0.031	+	Stx7
chr9	51855254	51896843	NM_001104616	0.031	+	Rdx
chr17	72022600	72079009	NM_177087	0.031	+	Fam179a
chr3	54539460	54553717	NM_025442	0.031	+	Alg5
chr16	36156896	36162034	NM_173869	0.030	+	Stfa2l1
chr8	74623660	74624605	NM_146539	0.030	+	Olfr373
chr11	96895915	96902683	NM_027026	0.030	-	Lrrc46
chr7	135754878	135839950	NM_178641	0.030	+	Inpp5f
chr17	13714321	13721300	NR_030763	0.030	+	Smok4a
chr4	46549808	46579312	NM_178893	0.030	-	Coro2a
chr9	20673085	20678751	NM_175687	0.030	+	A230050P20Rik
chrX	71099118	71126173	NM_008478	0.029	-	L1cam
chr11	72249027	72251906	NM_027819	0.029	+	Ggt6
chr8	90812964	90853861	NM_001037723	0.029	+	Adcy7
chr3	105531199	105604254	NM_145541	0.029	-	Rap1a
chr18	80738630	80741285	NR_028424	0.029	-	Gm2176
chr2	129195637	129201469	NR_015474	0.029	+	Gm14047
chr11	70452623	70455557	NM_010326	0.028	+	Gp1ba
chr10	127707631	127729905	NM_019963	0.028	+	Stat2
chr3	108705724	108714622	NM_025845	0.028	-	Prpf38b
chr4	140644259	140668674	NM_177867	0.028	+	Spata21
chr17	34726750	34728699	NM_134116	0.028	+	Gpsm3
chr4	137220640	137285776	NM_029563	0.028	+	Rap1gap
chr9	35349432	35366055	NM_013932	0.028	-	Ddx25
chr2	181415014	181422756	NM_009326	0.028	+	Tcea2
chr17	57498108	57622952	NM_010130	0.028	+	Emr1
chr19	6985466	6996298	NM_007953	0.027	-	Esrra
chr1	54529843	54614528	NM_001163314	0.027	-	Pgap1
chr2	103798151	103822035	NM_001142337	0.027	+	Lmo2
chr15	76210942	76283469	NM_175457	0.027	+	Heatr7a
chr9	121823473	121825423	NM_010012	0.027	-	Cyp8b1
chr10	80695907	80714868	NM_001034895	0.027	+	Zfr2
chr2	3406125	3430086	NM_015765	0.027	-	Hspa14
chr3	90058202	90068047	NM_028881	0.027	+	Crtc2
chr11	94525160	94538807	NM_145828	0.026	-	Xylt2
chr13	23568931	23580726	NM_175938	0.026	-	Btn2a2
chr11	58606303	58615462	NM_029283	0.026	-	Fam183b
chr11	58606303	58615462	NM_001162878	0.026	-	Fam183b
chr16	20097626	20127817	NM_029436	0.026	+	Klhl24
chr9	114640320	114658461	NM_026036	0.026	+	Cmtm6
chr7	25529001	25545330	NM_026862	0.026	-	Cd177
chr4	136877677	136913674	NM_001243769	0.026	-	Cdc42
chr4	136875610	136913674	NM_009861	0.026	-	Cdc42
chr11	54633420	54638469	NR_040284	0.026	+	LOC432562
chr11	69210017	69211736	NM_025915	0.026	-	Tmem88
chr19	3935185	3949340	NM_019449	0.026	+	Unc93b1
chr19	3935185	3949340	NM_001161428	0.026	+	Unc93b1
chr2	131818585	131855724	NM_175445	0.026	-	Rassf2
chr13	3537320	3565507	NM_008112	0.026	+	Gdi2
chr16	4835415	4867691	NM_030192	0.025	+	4930562C15Rik
chr10	77315603	77316533	NM_001162944	0.025	+	Gm10318
chr9	22011229	22018304	NR_027981	0.025	-	1810064F22Rik
chr12	103632307	103677907	NM_011175	0.025	-	Lgmn
chr11	3964855	3978993	NM_001029937	0.025	+	Sec14l3
chr15	101520358	101524736	NM_008476	0.025	-	Krt6a
chr9	51856045	51896843	NM_009041	0.025	+	Rdx
chr9	51856045	51883282	NM_001104617	0.025	+	Rdx
chr2	3430336	3443648	NM_177647	0.025	+	Cdnf
chr11	72311657	72363748	NM_029932	0.025	-	Spns3
chr6	127075726	127101066	NM_009829	0.025	-	Ccnd2
chr2	110105239	110145882	NM_130452	0.025	-	Bbox1
chr11	48613861	48619743	NM_008143	0.024	+	Gnb2l1
chr16	10488270	10527657	NM_007575	0.024	+	Ciita
chr7	26496135	26504072	NM_028771	0.024	-	Ccdc97
chr7	104520126	104540668	NM_199035	0.024	+	Alg8
chr17	34442811	34453619	NM_010382	0.024	+	H2-Eb1
chr11	58591590	58592588	NM_146538	0.024	+	Olfr315
chr4	155221520	155233412	NM_010091	0.024	+	Dvl1
chr19	10863828	10904548	NM_009852	0.024	-	Cd6
chr19	10863828	10904548	NM_001037801	0.024	-	Cd6
chr17	46892611	46900661	NM_011195	0.024	-	Ptcra
chr17	34056422	34066235	NM_001025313	0.024	+	Tapbp
chr17	34056422	34066235	NM_009318	0.024	+	Tapbp
chr12	56381800	56403987	NM_021529	0.024	-	Ppp2r3c
chr9	21742717	21753351	NM_144935	0.023	+	BC018242
chr16	94982686	95219303	NM_010606	0.023	-	Kcnj6
chr16	95053336	95219303	NM_001025585	0.023	-	Kcnj6
chr16	94970289	95219303	NM_001025584	0.023	-	Kcnj6
chr4	154528183	154596644	NM_011385	0.023	-	Ski
chr5	121913189	121945430	NM_001161626	0.022	+	Tmem116
chr5	121913189	121945430	NM_001161627	0.022	+	Tmem116
chr2	151793264	151793353	NR_035478	0.022	-	Mir1953
chr9	78278324	78290954	NM_173386	0.022	-	E330016A19Rik
chr1	13615979	13650590	NM_145381	0.022	-	Lactb2
chr3	65332368	65359440	NM_178892	0.022	+	Tiparp
chr1	140860285	141072619	NM_001166501	0.022	+	Dennd1b
chrX	7700426	7709984	NM_026137	0.022	-	Wdr13
chrX	7700426	7709973	NR_029428	0.022	-	Wdr13
chr1	182865169	182868532	NM_010094	0.022	+	Lefty1
chrX	34622906	34623028	NR_002900	0.022	-	Snora69
chr8	129471072	129494979	NM_172762	0.021	-	Rbm34
chr9	110328429	110379198	NM_177771	0.021	-	Klhl18
chr9	35367050	35374985	NM_023292	0.021	+	Pus3
chr12	56403623	56483478	NM_025373	0.021	+	1110008L16Rik
chr19	41348707	41459560	NM_031376	0.021	-	Pik3ap1
chr5	143633467	143656917	NM_001033312	0.021	-	Fbxl18
chr5	122299036	122304608	NM_175474	0.021	+	Fam109a
chr6	3407088	3444498	NM_178899	0.021	-	Hepacam2
chr15	102275797	102285070	NM_144547	0.021	+	Amhr2
chr14	70240226	70459693	NM_028560	0.021	+	Pebp4
chr14	70240226	70251766	NM_028526	0.021	+	Pebp4
chr12	100864262	100866184	NR_045288	0.021	-	1700064M15Rik
chr10	80720289	80725726	NM_010768	0.021	+	Matk
chr4	115823122	115832449	NM_029786	0.020	+	Pomgnt1
chr4	115823122	115832449	NM_026651	0.020	+	Pomgnt1
chr9	51810165	51856810	NR_023357	0.020	-	Gm6981
chr7	89026141	89079345	NM_013886	0.020	-	Hdgfrp3
chr1	136662519	136852517	NM_001081307	0.020	-	Ppp1r12b
chr3	88336316	88345316	NM_001029890	0.020	+	Mex3a
chr9	65907975	65914436	NM_011149	0.020	+	Ppib
chr9	110379461	110427678	NM_010628	0.020	+	Kif9
chr8	26135399	26149434	NM_001081187	0.020	-	Htra4
chr9	110379497	110426944	NM_001163569	0.020	+	Kif9
chr11	51464455	51471183	NR_027958	0.020	+	D930048N14Rik
chr11	48870697	48877714	NM_001145164	0.020	-	Tgtp2
chr2	84820617	84823789	NM_008920	0.020	+	Prg2
chr9	44242316	44248951	NM_001033469	0.020	-	Foxr1
chr6	120504813	120524222	NR_045733	0.020	+	1700072O05Rik
chr8	107257902	107265534	NM_133960	0.019	+	Ces2a
chr8	107257902	107265534	NM_001190330	0.019	+	Ces2a
chr13	112536642	112599191	NM_011945	0.019	-	Map3k1
chr14	121685562	121778452	NM_145465	0.019	-	Stk24
chr5	114573942	114578185	NM_175016	0.019	-	Alkbh2
chr6	72309707	72312375	NM_025607	0.019	-	Rnf181
chr11	51456590	51464575	NM_145974	0.019	-	N4bp3
chr7	35021732	35070628	NM_172741	0.019	-	4931406P16Rik
chr19	44831883	44912359	NM_011037	0.019	+	Pax2
chrX	58962790	58964125	NM_001018087	0.019	+	Ldoc1
chr1	34516590	34530624	NM_011206	0.019	+	Ptpn18
chr14	58143665	58162003	NM_145837	0.019	+	Il17d
chr1	71074108	71149546	NM_007525	0.019	-	Bard1
chr9	21763342	21768020	NM_010149	0.019	-	Epor
chr9	34924312	34938507	NR_029475	0.019	+	4930581F22Rik
chr15	102236746	102266835	NM_013672	0.019	+	Sp1
chr3	89195785	89202701	NR_040403	0.019	+	Gm15417
chr11	61298945	61302206	NM_029568	0.019	+	Mfap4
chr16	56075521	56190124	NM_025483	0.018	+	Senp7
chr16	56075521	56126657	NM_001003973	0.018	+	Senp7
chr16	56075521	56126657	NM_001003972	0.018	+	Senp7
chr16	56075521	56190124	NM_001003971	0.018	+	Senp7
chr9	34854163	34924395	NM_009178	0.018	-	St3gal4
chr6	124854376	124861723	NM_008479	0.018	-	Lag3
chr1	55462789	55811129	NM_001114663	0.018	+	Plcl1
chr5	98313706	98459981	NM_133738	0.018	-	Antxr2
chr9	20807180	20813281	NM_023167	0.018	+	Mrpl4
chr9	85580966	85642941	NM_001081282	0.018	-	Ibtk
chr9	50365252	50369373	NM_025687	0.018	-	Tex12
chr19	11052796	11067740	NM_001034898	0.018	-	Ms4a15
chr10	80800506	80806011	NM_148951	0.018	-	Gipc3
chr7	26067197	26079167	NM_027882	0.018	+	Cic
chr7	26067197	26079167	NM_001110131	0.018	+	Cic
chr7	26067197	26079167	NM_001110132	0.018	+	Cic
chr7	135206153	135262005	NM_008401	0.017	+	Itgam
chr7	135206153	135262005	NM_001082960	0.017	+	Itgam
chr3	95462642	95467101	NM_008562	0.017	+	Mcl1
chr5	112675552	112681522	NM_021351	0.017	-	Cryba4
chr9	20833816	20834975	NM_023892	0.017	+	Icam4
chr3	65331406	65333336	NR_027955	0.017	-	4931440P22Rik
chr6	127099643	127162437	NR_040275	0.017	+	9330179D12Rik
chr6	127099643	127162437	NR_040273	0.017	+	9330179D12Rik
chr1	133923197	133964639	NM_172510	0.017	-	Mfsd4
chr1	133933359	133964639	NM_001114662	0.017	-	Mfsd4
chr10	77512586	77526360	NM_019448	0.017	+	Dnmt3l
chr8	89365037	89409157	NM_030563	0.017	-	N4bp1
chr2	121879261	121944122	NM_145531	0.016	-	Spg11
chr11	49838832	49918235	NM_021540	0.016	+	Rnf130
chr3	89154156	89169161	NM_029974	0.016	-	Dcst1
chr2	30881725	30952020	NM_001177650	0.016	-	Fnbp1
chr6	136903043	136912004	NM_023898	0.016	+	Pde6h
chr7	13669637	13670564	NM_145847	0.016	-	Vmn1r85
chr3	36472064	36512311	NM_027810	0.016	-	Bbs7
chr3	88383592	88392335	NM_025448	0.016	+	Ssr2
chr6	127099406	127162437	NR_040274	0.016	+	9330179D12Rik
chr17	12875271	12962572	NM_010515	0.016	-	Igf2r
chr4	118867914	118873903	NM_024462	0.016	+	Ccdc23
chr16	10489873	10527657	NM_001243761	0.016	+	Ciita
chr10	79389816	79417757	NM_007880	0.016	+	Arid3a
chr6	83391748	83398316	NR_028382	0.016	+	B230319C09Rik
chr1	75216669	75228668	NM_001243090	0.016	-	A630095N17Rik
chr11	48615534	48615611	NR_028563	0.016	+	Snord96a
chr4	114633217	114659833	NM_025647	0.015	-	Cmpk1
chr12	58331411	58558228	NM_001164370	0.015	+	Mipol1
chr12	58331398	58343155	NM_001037746	0.015	+	Prps1l3
chr6	83312367	83391672	NM_183138	0.015	-	Tet3
chr2	3630729	3699406	NM_025626	0.015	+	Fam107b
chr5	24151270	24154678	NR_003953	0.015	+	1700022A21Rik
chr19	55272587	55315726	NM_001081076	0.015	-	Gucy2g
chr5	141348952	141476550	NM_175362	0.015	-	Card11
chr2	148576096	148581114	NM_177655	0.015	+	Cstl1
chr4	118868129	118873903	NM_001038998	0.015	+	Ccdc23
chr4	154865469	154933378	NM_008142	0.015	+	Gnb1
chr4	154865469	154933378	NM_001160017	0.015	+	Gnb1
chr4	154865469	154933378	NM_001160016	0.015	+	Gnb1
chr7	31639348	31641197	NM_001033316	0.015	-	Ffar3
chr4	131776939	131817464	NM_020273	0.015	-	Gmeb1
chr4	131776939	131817464	NM_001122992	0.015	-	Gmeb1
chr7	20263442	20266765	NM_007385	0.015	-	Apoc4
chr11	5772182	5778259	NM_008894	0.015	-	Pold2
chr14	52688989	52689043	NR_028552	0.015	+	Snord58b
chr1	133585271	133610041	NM_145509	0.015	+	5430435G22Rik
chr7	19862155	19865398	NM_177691	0.015	-	Ppm1n
chr3	90407691	90409967	NM_011311	0.015	+	S100a4
chr8	71561606	71613121	NM_153054	0.014	-	Slc18a1
chr15	101004555	101043032	NM_007395	0.014	+	Acvr1b
chr10	80667257	80693524	NM_178662	0.014	-	Atcay
chr14	56516121	56519069	NM_001082975	0.014	-	Sdr39u1
chr4	115769559	115796295	NM_001122959	0.014	-	Rad54l
chr4	115769559	115796294	NM_001122958	0.014	-	Rad54l
chr4	115769559	115796294	NM_009015	0.014	-	Rad54l
chr1	136078980	136086608	NM_007695	0.014	+	Chi3l1
chr14	47427823	47441917	NM_022023	0.014	-	Gmfb
chr8	74134922	74148810	NM_146211	0.014	+	Glt25d1
chr17	34729415	34734286	NM_017463	0.014	+	Pbx2
chr11	107735918	107772676	NM_080644	0.014	-	Cacng5
chr19	10463579	10527671	NM_173068	0.014	+	Syt7
chr19	10463579	10527671	NM_018801	0.014	+	Syt7
chr19	10463579	10527671	NM_173067	0.014	+	Syt7
chr16	18220845	18235229	NM_172151	0.014	-	Zdhhc8
chr2	153233196	153355707	NM_001134300	0.014	-	8430427H17Rik
chr11	69209292	69210173	NM_030083	0.013	+	Lsmd1
chr3	87180308	87196055	NM_001136236	0.013	+	Fcrl1
chr3	87180308	87196055	NM_153090	0.013	+	Fcrl1
chr3	87180308	87196055	NM_178165	0.013	+	Fcrl1
chr3	115413350	115417973	NM_007901	0.013	-	S1pr1
chr6	113342490	113364565	NM_133923	0.013	+	Ttll3
chr15	99608898	99650573	NM_023063	0.013	-	Lima1
chrX	90920450	90995287	NM_211138	0.013	+	Pcyt1b
chr16	10783901	10785629	NM_009896	0.013	-	Socs1
chr10	41258654	41307559	NM_001177571	0.013	-	Ccdc162
chr12	104559351	104594211	NM_023049	0.013	-	Asb2
chr3	89181567	89197125	NM_009565	0.013	-	Zbtb7b
chr7	51788113	51804185	NM_011131	0.013	-	Pold1
chr4	117223098	117346886	NM_080469	0.013	+	Eri3
chr17	29469020	29484849	NM_019880	0.013	-	Mtch1
chr6	52663722	52716773	NM_025816	0.013	+	Tax1bp1
chr9	44611437	44689357	NM_001081049	0.013	-	Mll1
chr4	117541866	117545075	NM_001034876	0.013	-	Ccdc24
chr8	71612634	71637616	NM_007509	0.013	+	Atp6v1b2
chr11	87793026	87811800	NM_001168471	0.012	-	Dynll2
chr10	128548540	128549479	NM_146267	0.012	-	Olfr769
chr1	44204588	44238105	NM_011729	0.012	+	Ercc5
chr17	56396215	56403031	NM_010192	0.012	+	Fem1a
chr7	148140737	148141860	NM_030694	0.012	-	Ifitm2
chr6	133985724	134220165	NM_007961	0.012	+	Etv6
chr12	114198072	114238832	NM_028193	0.012	-	Brf1
chr13	113388540	113442518	NM_010029	0.012	-	Ddx4
chr13	113388540	113442518	NM_001145885	0.012	-	Ddx4
chr9	115245278	115251042	NR_040730	0.012	+	4930428G15Rik
chr17	27194248	27259168	NM_080553	0.012	+	Itpr3
chr11	69207113	69208848	NM_001045525	0.012	-	Cyb5d1
chr18	35989471	36021342	NM_133687	0.012	+	Cxxc5
chr15	101346118	101521940	NM_016879	0.012	-	Krt85
chr13	36209279	36629462	NM_024274	0.012	+	Fars2
chr13	36209279	36629462	NM_001039189	0.012	+	Fars2
chr12	112997059	113044986	NM_001025360	0.012	+	Klc1
chr12	112997059	113044986	NM_001081959	0.012	+	Klc1
chr12	112997059	113033110	NM_008450	0.012	+	Klc1
chrX	34631828	34650317	NM_026573	0.012	-	Upf3b
chr1	51806609	51972818	NM_001161817	0.012	-	Myo1b
chr1	51806609	51972818	NM_010863	0.012	-	Myo1b
chr6	52442444	52450079	NR_046049	0.012	+	1700094M24Rik
chr9	35075465	35083542	NM_028040	0.012	+	Rpusd4
chr2	27043912	27102823	NM_138665	0.012	-	Sardh
chr10	7552267	7590195	NM_172785	0.012	+	Zc3h12d
chr13	36070665	36209226	NM_201358	0.012	-	Lyrm4
chr10	40007263	40021994	NM_009665	0.012	-	Amd1
chr10	40007270	40021992	NM_007444	0.012	-	Amd2
chr11	48616640	48616708	NR_028564	0.012	+	Snord95
chr8	91171245	91212373	NM_145857	0.011	+	Nod2
chr6	40441236	40442238	NM_001025385	0.011	+	Tas2r137
chr9	35024549	35075365	NM_175411	0.011	-	Fam118b
chrX	39503877	39630352	NM_021465	0.011	+	Stag2
chr9	35024825	35075352	NM_194257	0.011	-	Fam118b
chr5	114550341	114572933	NM_001033202	0.011	+	Usp30
chr11	70904698	70958206	NM_001004142	0.011	-	Nlrp1a
