# Supplementary material for: Genome-wide comparison of PU.1 and Spi-B binding sites in a mouse B lymphoma cell line
Source: BMC Genomics. 2015 Feb 14;16(1):76. doi: 10.1186/s12864-015-1303-0 (PMC4334403; doi:10.1186/s12864-015-1303-0)
Supplement: Additional file 4: Table S4. — A supplemental table containing peak-to-gene association of regions uniquely bound by PU.1 to mouse RefSeq genes. Significantly enriched ChIP regions with unique PU.1 binding were associated with genes based on proximity using BETA-minus. [file 12864_2015_1303_MOESM4_ESM.txt]

# Argument List:
# Name = pu1higher
# peak file = /data4/CistromeAP/galaxy_database/files/000/807/dataset_807718.dat.5c.bed
# distance = 15000 bp
#Chromsome	TSS	TTS	RefseqID	Score	Strand	GeneSymbol
chr11	4380870	4494818	NM_028860	0.918	-	Mtmr3
chr3	87054886	87067446	NM_030707	0.587	-	Fcrls
chr16	84714384	84714449	NR_029565	0.583	+	Mir155
chr3	60276751	60433670	NM_001253713	0.582	+	Mbnl1
chr11	20585087	20641551	NM_181411	0.566	-	Aftph
chr11	20585087	20641551	NM_001252503	0.566	-	Aftph
chr8	111460759	111460838	NR_037295	0.536	+	Mir3108
chr19	34315580	34329826	NM_007392	0.498	-	Acta2
chr11	5176331	5344850	NM_001080924	0.497	-	Znrf3
chr17	48485725	48491598	NM_031254	0.455	+	Trem2
chr16	5008821	5013646	NM_133185	0.452	-	Rogdi
chr9	14267024	14304926	NM_173433	0.435	-	Kdm4d
chr9	18096710	18118444	NM_025844	0.429	+	Chordc1
chr9	14305062	14315064	NM_023153	0.419	+	Cwc15
chr2	118214847	118300970	NM_001177806	0.411	+	Eif2ak4
chr5	115177416	115223500	NM_019834	0.404	-	Git2
chr5	115177416	115223500	NM_001077360	0.404	-	Git2
chr5	115177416	115223501	NM_001077359	0.403	-	Git2
chr13	17972408	18036051	NM_019491	0.394	-	Rala
chr8	96495487	96536540	NM_011787	0.392	-	Amfr
chr17	88524851	88530456	NM_001190356	0.391	+	Gm4832
chr5	89194037	89212302	NM_007832	0.387	+	Dck
chr3	8929435	9004515	NM_001025263	0.38	-	Tpd52
chr3	8929435	9004515	NM_009412	0.38	-	Tpd52
chr3	8929435	9004515	NM_001025264	0.38	-	Tpd52
chr4	149561124	149575244	NM_009802	0.375	-	Car6
chr2	118214352	118300970	NM_013719	0.36	+	Eif2ak4
chr9	22051873	22064339	NM_181419	0.355	-	Zfp599
chr6	38265671	38304603	NM_028864	0.344	-	Zc3hav1
chr6	38260496	38304603	NM_028421	0.344	-	Zc3hav1
chr1	51526331	51535243	NM_028696	0.336	-	Obfc2a
chr1	174405490	174408540	NM_029612	0.332	+	Slamf9
chr11	54078586	54080781	NM_010556	0.326	-	Il3
chr6	40521386	40522331	NM_146383	0.32	+	Olfr460
chr11	6367601	6376079	NM_011221	0.314	-	Purb
chr3	145813137	145858476	NM_001005846	0.307	+	Mcoln2
chr9	51021794	51048184	NM_011136	0.301	+	Pou2af1
chrX	50265442	50310120	NM_027642	0.3	+	Phf6
chr3	145812796	145858475	NM_026656	0.28	+	Mcoln2
chr5	115223741	115224992	NR_027872	0.271	-	4930515G01Rik
chr9	51097790	51137022	NM_027217	0.265	-	1810046K07Rik
chr5	115225148	115255829	NM_026718	0.26	+	Ankrd13a
chr17	45528838	45570656	NM_152810	0.255	-	Cdc5l
chr2	126929545	126959690	NM_144818	0.252	-	Ncaph
chr3	97964734	97967096	NM_027665	0.25	+	Adam30
chr7	28232996	28251000	NM_144923	0.236	+	Blvrb
chr2	31615464	31659747	NM_009594	0.235	+	Abl1
chr11	48798830	48805748	NM_011579	0.224	-	Tgtp1
chr10	89207735	89282614	NM_029166	0.224	+	Uhrf1bp1l
chr11	48798830	48805756	NM_001145164	0.224	-	Tgtp2
chr11	77971924	77979052	NM_009423	0.221	-	Traf4
chr7	112519724	112548568	NM_001242365	0.22	-	Fam160a2
chr7	112519724	112548568	NM_001242364	0.22	-	Fam160a2
chr7	112519724	112548568	NM_001242363	0.22	-	Fam160a2
chr7	112519724	112548568	NM_199009	0.22	-	Fam160a2
chr9	7502359	7510240	NM_019471	0.212	+	Mmp10
chr4	111087610	111132903	NM_026279	0.209	+	Bend5
chr4	111087610	111132903	NR_033793	0.209	+	Bend5
chr8	88061538	88079170	NM_019794	0.209	-	Dnaja2
chr8	114413034	114434099	NM_019950	0.201	-	Chst5
chr10	129908876	129934435	NM_001103366	0.199	-	Vmn2r87
chr11	48870697	48877714	NM_001145164	0.198	-	Tgtp2
chr9	109749890	109751970	NM_009921	0.194	-	Camp
chr11	44213564	44227519	NM_008352	0.189	+	Il12b
chr7	4474558	4484044	NM_001033548	0.183	-	6030429G01Rik
chr2	148498350	148501762	NM_019761	0.179	+	Nxt1
chr2	148498376	148501762	NM_001110159	0.178	+	Nxt1
chr3	135247618	135354511	NM_008689	0.177	-	Nfkb1
chr7	28141401	28231608	NM_032610	0.163	-	Spnb4
chr1	181476659	181557604	NM_146105	0.161	+	Cnst
chr1	181458186	181476398	NM_008249	0.15	-	Tfb2m
chr2	126964504	126968326	NM_001163528	0.146	-	Itpripl1
chr18	83462183	83495276	NR_045361	0.142	-	4921531P14Rik
chr9	20807180	20813281	NM_023167	0.142	+	Mrpl4
chr7	4469909	4474045	NM_009406	0.14	-	Tnni3
chr9	96439718	96531922	NM_053268	0.14	-	Rasa2
chr2	27119154	27282345	NM_009500	0.12	-	Vav2
chr11	49057692	49076526	NM_001110148	0.119	+	Mgat1
chr11	49057692	49076526	NM_010794	0.119	+	Mgat1
chr10	41607244	41628242	NM_001013370	0.117	+	Sesn1
chr5	33206369	33298949	NM_177786	0.116	+	Depdc5
chr5	33206369	33336882	NM_001170567	0.116	+	Depdc5
chr5	33206369	33336882	NM_001025426	0.116	+	Depdc5
chr7	26414870	26443780	NM_007533	0.116	-	Bckdha
chr2	126964504	126969193	NM_001163527	0.116	-	Itpripl1
chr1	157851728	157881947	NM_001160019	0.115	-	Tor1aip1
chr15	52543999	52561986	NM_027212	0.115	+	Med30
chr2	5872514	5977749	NM_001081132	0.113	+	Upf2
chr11	49838832	49918235	NM_021540	0.113	+	Rnf130
chr12	40949298	40949398	NR_035459	0.111	-	Mir1938
chr7	108030819	108030923	NR_037289	0.11	-	Mir3102
chr17	7374463	7507664	NM_011299	0.107	+	Rps6ka2
chr7	26444171	26453051	NM_138586	0.104	+	Exosc5
chr14	103381765	103381849	NR_039592	0.104	-	Mir5130
chr14	103375797	103381854	NM_177715	0.104	-	Kctd12
chr5	138558132	138575487	NM_011757	0.102	+	Zscan21
chr5	138558132	138575487	NM_001044705	0.102	+	Zscan21
chr5	138558132	138575487	NM_001044704	0.102	+	Zscan21
chr5	138558132	138575487	NM_001044703	0.102	+	Zscan21
chr11	98659622	98671403	NR_033551	0.101	-	Gm12359
chr18	32068747	32071557	NM_026006	0.101	-	Sft2d3
chr12	40929715	40949776	NM_013562	0.1	-	Ifrd1
chr12	40949950	40955770	NR_045157	0.096	+	Gm7008
chr11	98671121	98695121	NM_138660	0.094	+	Casc3
chr9	98803537	98805041	NM_001033983	0.093	+	7420426K07Rik
chr4	53259067	53263992	NR_040665	0.092	+	4930522O17Rik
chr1	157882793	157915989	NM_172843	0.092	+	Tor1aip2
chr8	90856209	90886090	NM_012047	0.091	-	Brd7
chr1	157882856	157900866	NM_001160180	0.09	+	Tor1aip2
chr11	77979607	77990168	NM_080849	0.086	-	Nek8
chr16	5007408	5008401	NR_045595	0.086	+	Gm5480
chr16	5007408	5008401	NR_045596	0.086	+	Gm5480
chr16	5007408	5008401	NM_001253797	0.086	+	Gm5480
chr16	5007408	5008401	NM_001253796	0.086	+	Gm5480
chr16	5007380	5008401	NM_001253803	0.085	+	Gm5480
chr16	5007380	5008401	NM_001253802	0.085	+	Gm5480
chr1	157883165	157900866	NM_001160182	0.083	+	Tor1aip2
chr19	45824748	45857781	NM_023799	0.083	-	Mgea5
chr5	104183180	104284341	NM_133919	0.082	+	Aff1
chr6	66586816	66587746	NM_001166719	0.079	-	Vmn1r34
chr18	4353544	4368943	NR_040328	0.077	+	4833419F23Rik
chr5	104183591	104284341	NM_001080798	0.074	+	Aff1
chr1	157851728	157883610	NM_144791	0.074	-	Tor1aip1
chr1	157851728	157883610	NM_001160018	0.074	-	Tor1aip1
chr11	69906145	69919688	NM_007493	0.072	+	Asgr2
chr7	112553081	112557252	NM_001033317	0.066	+	Cnga4
chr2	28421782	28438799	NM_148928	0.066	-	Gtf3c5
chr4	44769430	44945086	NM_138590	0.066	+	Zcchc7
chr18	4331324	4352951	NM_007746	0.066	-	Map3k8
chr7	145400654	145589413	NM_183289	0.064	-	Tcerg1l
chr18	65183180	65377480	NM_031881	0.064	+	Nedd4l
chr10	61178010	61202008	NM_178058	0.061	+	Aifm2
chr10	61178010	61201400	NM_001039194	0.061	+	Aifm2
chr11	48851161	48864744	NM_173434	0.058	-	9930111J21Rik2
chr7	120459157	120512853	NM_133700	0.057	-	Btbd10
chr2	151398367	151415735	NM_145535	0.057	+	Sdcbp2
chr8	47082261	47085204	NM_001039562	0.056	-	Ankrd37
chr10	89174717	89195040	NM_025914	0.056	-	Actr6
chr1	174412343	174429008	NM_001145800	0.053	+	Igsf9
chr11	48779318	48792900	NM_173434	0.053	-	9930111J21Rik2
chr11	48759651	48792883	NM_001114679	0.053	-	9930111J21Rik1
chr17	71553993	71599158	NM_001164885	0.053	+	Lpin2
chr17	85427686	85463581	NM_009205	0.052	+	Slc3a1
chr1	174412447	174429008	NM_033608	0.052	+	Igsf9
chr9	119957810	119977400	NM_009987	0.051	-	Cx3cr1
chr11	48864234	48948889	NM_010999	0.051	+	Olfr56
chr2	164595428	164598402	NM_026785	0.051	+	Ube2c
chr9	58430046	58500686	NM_009145	0.05	+	Nptn
chr19	23280930	23348387	NM_153808	0.05	-	Smc5
chr19	23280930	23348387	NM_001252684	0.05	-	Smc5
chr11	49060978	49076526	NM_001110149	0.049	+	Mgat1
chr11	77992267	77994274	NM_026708	0.049	+	Tlcd1
chr6	92119516	92134017	NM_025578	0.048	-	Mrps25
chr8	74685098	74705265	NM_023126	0.048	+	Rab8a
chr10	84594444	84647799	NM_007771	0.046	-	Cry1
chrX	53985133	54046523	NM_001077361	0.046	+	Fhl1
chr7	29478162	29484356	NM_001163702	0.045	+	Fbxo27
chr7	134913328	134918664	NM_198424	0.045	+	Orai3
chrX	53984963	54046523	NM_010211	0.044	+	Fhl1
chr7	121190295	121261295	NM_025846	0.044	-	Rras2
chr8	91150726	91160027	NM_027840	0.042	-	Snx20
chr7	29477867	29484356	NM_207238	0.041	+	Fbxo27
chr8	23393912	23481890	NM_199257	0.041	+	Tpte
chr15	66934436	67008444	NM_009177	0.039	-	St3gal1
chr7	120529089	120532087	NM_020623	0.038	-	Pth
chr12	70944672	70954658	NR_038173	0.038	+	4931403G20Rik
chr12	70944672	70954658	NR_038172	0.038	+	4931403G20Rik
chr19	23280930	23347089	NM_001252685	0.035	-	Smc5
chr7	87169699	87237637	NM_001146000	0.034	+	Zfp710
chr7	87169699	87237637	NM_001145999	0.034	+	Zfp710
chr2	103603101	103637235	NM_001111289	0.033	-	Caprin1
chr2	103607263	103637235	NM_001111292	0.033	-	Caprin1
chr2	103603101	103637235	NM_001111290	0.033	-	Caprin1
chr12	4869243	4881165	NM_001033488	0.033	-	Mfsd2b
chr6	87333312	87338929	NM_026860	0.033	-	Gkn3
chr2	104594953	104656853	NM_001123327	0.032	-	Qser1
chr8	109111042	109118720	NR_045470	0.031	+	1110028F18Rik
chr10	61158261	61165521	NM_027912	0.031	+	Tysnd1
chr4	141538906	141542712	NR_040672	0.03	+	LOC545691
chr8	113681457	113783102	NM_009149	0.03	-	Glg1
chr6	108560211	108573161	NR_040757	0.03	-	0610040F04Rik
chr14	75536231	75630649	NM_008879	0.029	+	Lcp1
chr2	103603101	103637797	NM_016739	0.029	-	Caprin1
chr2	103607263	103637797	NM_001111291	0.029	-	Caprin1
chr17	71533317	71599158	NM_022882	0.028	+	Lpin2
chr3	108705724	108714622	NM_025845	0.028	-	Prpf38b
chr7	4456264	4467577	NM_011618	0.025	-	Tnnt1
chr11	77994803	77994848	NR_037682	0.025	-	Snord42a
chr6	40524896	40535804	NM_021364	0.025	-	Clec5a
chr6	40524896	40535804	NM_001038604	0.025	-	Clec5a
chr8	116729539	116897970	NM_173016	0.024	+	Vat1l
chr7	87171113	87237637	NM_175433	0.024	+	Zfp710
chr1	157887990	157900866	NM_001160181	0.023	+	Tor1aip2
chr1	157887990	157900866	NM_022329	0.023	+	Tor1aip2
chr6	128995918	129007489	NM_153094	0.023	+	Klrb1f
chr6	128995918	129007489	NR_024263	0.023	+	Klrb1f
chr6	128995918	129007489	NR_024262	0.023	+	Klrb1f
chr9	109735307	109745475	NM_018757	0.022	+	Nme6
chr11	77995188	77995258	NR_030702	0.022	-	Snord4a
chr17	48499240	48506471	NM_027763	0.022	+	Treml1
chr11	32542874	32646814	NM_134015	0.022	+	Fbxw11
chr11	49064053	49076526	NM_001110150	0.022	+	Mgat1
chr4	125168074	125391417	NM_001081097	0.022	+	Grik3
chr7	107994361	108011927	NM_177073	0.021	-	Relt
chr18	32091160	32118273	NM_144862	0.02	+	Lims2
chr8	89147941	89240535	NM_025827	0.019	+	Lonp2
chr3	106624524	106625475	NM_146489	0.019	-	Olfr266
chr2	148506855	148518685	NM_028986	0.019	+	Gzf1
chr7	134890288	134912442	NM_172748	0.018	+	Fbxl19
chr7	30105396	30290479	NM_001081028	0.017	-	Sipa1l3
chr9	109732667	109733945	NR_033215	0.015	-	3000002C10Rik
chr11	77996560	77996615	NR_037683	0.015	-	Snord42b
chr7	29501808	29523159	NM_015796	0.015	+	Fbxo17
chr10	61183396	61201400	NM_153779	0.015	+	Aifm2
chr15	96517822	96530129	NM_175121	0.014	-	Slc38a2
chr11	77994436	77997086	NM_207523	0.014	-	Rpl23a
chr18	4375589	4397328	NM_026157	0.013	+	Mtpap
chr1	64737918	64772216	NM_001097644	0.013	+	Ccnyl1
chr3	115591100	115632241	NM_027193	0.013	+	Dph5
chr7	109118356	109163473	NM_133947	0.013	+	Numa1
chr15	27535675	27560448	NM_001013792	0.013	-	Fam105b
chr3	115584496	115591048	NR_015487	0.013	-	A930005H10Rik
chr3	115590065	115591038	NR_027895	0.013	-	A930005H10Rik
chr3	115584496	115590977	NR_027894	0.013	-	A930005H10Rik
chr10	24888895	25018969	NM_018747	0.013	-	Akap7
chr17	21130690	21131650	NM_134202	0.012	-	Vmn1r233
chr2	164571514	164593719	NM_133763	0.012	+	Dnttip1
chr6	85892262	85911661	NM_028099	0.012	-	Dusp11
chr19	16238587	16244948	NR_033228	0.012	+	E030024N20Rik
chr8	91171245	91212373	NM_145857	0.011	+	Nod2
chr2	5819105	5863838	NM_001081131	0.011	-	Dhtkd1
