# Supplementary material for: Genome-wide comparison of PU.1 and Spi-B binding sites in a mouse B lymphoma cell line
Source: BMC Genomics. 2015 Feb 14;16(1):76. doi: 10.1186/s12864-015-1303-0 (PMC4334403; doi:10.1186/s12864-015-1303-0)
Supplement: Additional file 5: Table S5. — A supplemental table containing peak-to-gene association of regions uniquely bound by Spi-B to mouse RefSeq genes. Significantly enriched ChIP regions with unique Spi-B binding were associated with genes based on proximity using BETA-minus. [file 12864_2015_1303_MOESM5_ESM.txt]

# Argument List:
# Name = spibhigher
# peak file = /data4/CistromeAP/galaxy_database/files/000/807/dataset_807719.dat.5c.bed
# distance = 15000 bp
#Chromsome	TSS	TTS	RefseqID	Score	Strand	GeneSymbol
chr3	94114053	94136454	NM_029431	0.606	+	Them4
chrX	159340102	159472473	NR_033143	0.598	+	Ctps2
chr4	129277950	129285123	NM_029748	0.595	+	Tmem234
chr7	28459679	28491501	NM_198417	0.586	+	C030039L03Rik
chr4	129269217	129277892	NM_018799	0.586	-	Eif3i
chr18	3507954	3516402	NM_026505	0.584	+	Bambi
chr2	130509843	130523255	NM_001081162	0.584	-	Slc4a11
chr6	11850372	11857446	NM_010886	0.582	-	Ndufa4
chr13	101053069	101087643	NM_021545	0.582	-	Naip7
chr5	91786286	91832020	NM_007568	0.579	-	Btc
chr5	135076134	135090893	NM_022964	0.579	-	Lat2
chr5	135076134	135090893	NM_020044	0.579	-	Lat2
chr17	73186043	73200535	NM_027166	0.579	+	Ypel5
chr7	28441395	28459617	NM_001081292	0.577	-	Map3k10
chrX	71162208	71167283	NM_001177965	0.576	-	Naa10
chrX	71162208	71167283	NM_019870	0.576	-	Naa10
chr2	74352893	74417005	NM_001110209	0.572	-	Lnp
chr2	74352893	74417005	NM_027133	0.572	-	Lnp
chr14	67604076	67627714	NM_009761	0.558	-	Bnip3l
chr5	29761206	29778709	NM_001033457	0.524	+	Nom1
chr5	75402448	75440651	NM_028850	0.520	-	Chic2
chrX	159339526	159472473	NM_001168571	0.513	+	Ctps2
chrX	159339526	159472473	NM_001168569	0.513	+	Ctps2
chrX	159339526	159472473	NM_018737	0.513	+	Ctps2
chr12	102114891	102146408	NM_001177673	0.512	-	Gpr68
chr12	102114891	102146408	NM_175493	0.512	-	Gpr68
chr14	26531125	26588342	NM_001101433	0.512	-	Zcchc24
chrX	159339491	159472473	NM_001168568	0.508	+	Ctps2
chr13	101051075	101086571	NM_010871	0.475	-	Naip6
chr7	86058650	86065282	NM_020583	0.443	+	Isg20
chrX	11711579	11737472	NR_045434	0.412	-	2900008C10Rik
chrX	11613863	11737481	NM_001168321	0.411	-	Bcor
chr5	64985101	65001938	NR_045078	0.405	-	Gm3716
chr7	86059120	86065282	NM_001113527	0.391	+	Isg20
chr7	25876133	25917479	NM_011138	0.340	-	Pou2f2
chr7	25876133	25917479	NM_001163556	0.340	-	Pou2f2
chr7	25876133	25917479	NM_001163555	0.340	-	Pou2f2
chr7	25876133	25917479	NM_001163554	0.340	-	Pou2f2
chr2	152579908	152590773	NM_053091	0.309	+	Cox4i2
chrX	91319969	91368746	NM_011768	0.290	-	Zfx
chrX	91319969	91368746	NM_001044386	0.290	-	Zfx
chr19	17468532	17475839	NM_019437	0.270	+	Rfk
chr19	40296728	40346106	NM_016861	0.210	-	Pdlim1
chr16	13835792	13903228	NM_053181	0.195	-	Pdxdc1
chr16	13834022	13903228	NM_001039533	0.195	-	Pdxdc1
chr1	129386918	129574598	NM_028135	0.178	-	Tmem163
chr11	88935154	88954378	NM_001033266	0.146	+	Gm525
chr7	129276554	129292558	NM_021608	0.145	+	Dctn5
chr7	129250778	129276460	NM_001081238	0.141	-	Palb2
chr2	27301100	27330918	NM_023336	0.125	-	Brd3
chr2	154412779	154429409	NM_021534	0.120	-	Pxmp4
chr2	27301100	27331193	NM_001113573	0.116	-	Brd3
chr2	27301100	27331193	NM_001113574	0.116	-	Brd3
chr7	87331726	87371410	NM_013659	0.106	+	Sema4b
chr16	23226093	23360423	NM_001252505	0.087	+	St6gal1
chr16	23224812	23360423	NM_145933	0.062	+	St6gal1
chrX	71167459	71176189	NM_023132	0.059	-	Renbp
chrX	71167459	71176189	NM_001164704	0.059	-	Renbp
chrX	130683583	130696467	NM_183319	0.056	-	Xkrx
chr6	127022919	127031426	NM_022657	0.054	+	Fgf23
chr12	102114891	102137734	NM_001177674	0.051	-	Gpr68
chr12	3365131	3406494	NM_008445	0.043	+	Kif3c
chrX	71139690	71156637	NM_001162424	0.034	-	Arhgap4
chrX	71139690	71156637	NM_001162423	0.034	-	Arhgap4
chrX	71139690	71156637	NM_138630	0.034	-	Arhgap4
chr5	138263179	138277506	NM_153510	0.032	-	Pilra
chr6	125299740	125312501	NM_011609	0.029	+	Tnfrsf1a
chr1	192922292	192932822	NM_030060	0.027	+	Batf3
chr19	23761889	23795619	NM_028208	0.026	+	Ptar1
chr13	65018713	65024503	NM_030047	0.026	+	Fam75a
chr11	79483874	79488588	NR_045898	0.026	-	4930542H20Rik
chr16	78251107	78255699	NR_045698	0.023	-	E330011O21Rik
chr4	129285574	129291501	NM_001195730	0.017	-	Dcdc2b
chrX	159294774	159326394	NM_025932	0.015	-	Syap1
chr18	65857921	65911191	NM_177028	0.014	+	5330437I02Rik
chr3	115413350	115417973	NM_007901	0.013	-	S1pr1
chr15	61816895	61821916	NM_001177354	0.013	+	Myc
chr15	61816895	61821916	NM_001177353	0.013	+	Myc
chr15	61816895	61821916	NM_001177352	0.013	+	Myc
chr15	61816895	61821916	NM_010849	0.013	+	Myc
chr7	28474358	28491501	NM_001112731	0.013	+	C030039L03Rik
